# Supplementary material for: O-Phenyl (tert-butyl­amido)(p-tolyl­amido)­phosphinate
Source: Acta Crystallogr Sect E Struct Rep Online. 2011 Nov 23;67(Pt 12):o3405–6. doi: 10.1107/S1600536811048537 (PMC3239044; doi:10.1107/S1600536811048537)
Supplement: Supplementary file 1 [file e-67-o3405-sup1.cif]

##############################################################################
#                                                                            #
# This CIF contains the data in a paper accepted for publication in          #
# Acta Crystallographica Section E. It conforms to the requirements of       #
# Notes for Authors for Acta Crystallographica Section E, and has been       #
# peer reviewed under the auspices of the IUCr Commission on Journals.       #
#                                                                            #
# Full details of the Crystallographic Information File format               #
# are given in the paper "The Crystallographic Information File (CIF):       #
# a New Standard Archive File for Crystallography" by S. R. Hall, F. H.      #
# Allen and I. D. Brown [Acta Cryst. (1991), A47, 655-685].                  #
#                                                                            #
# The current version of the core CIF dictionary is obtainable from          #
# ftp://ftp.iucr.org/pub/cif_core.dic.                                       #
#                                                                            #
# Software is freely available for graphical display of the structure(s)     #
# in this CIF. For information consult the CIF software page                 #
# http://www.iucr.org/resources/cif/software.                                #
#                                                                            #
# This file may be used for bona fide research purposes within the           #
# scientific community so long as proper attribution is given to the journal # 
# article from which it was obtained.                                        #
#                                                                            #
##############################################################################
data_global
_journal_date_recd_electronic     2011-10-21
_journal_date_accepted     2011-11-15
_journal_name_full     'Acta Crystallographica, Section E'
_journal_year     2011
_journal_volume     67
_journal_issue     12
_journal_page_first     o3405
_journal_page_last     o3406
_journal_paper_category     QO
_journal_coeditor_code     WM2550
_publ_contact_author_name     'Mehrdad Pourayoubi'
_publ_contact_author_address
;
Department of Chemistry, Ferdowsi University of Mashhad, Mashhad, Iran
;
_publ_contact_author_email     mehrdad_pourayoubi@yahoo.com
_publ_contact_author_fax     '(+98)-511-8796416'
_publ_contact_author_phone     '(+98)-511-8795457'
_publ_section_title
;
<i>O</i>-Phenyl (<i>tert</i>-butylamido)(<i>p</i>-tolylamido)phosphinate
;
loop_
    _publ_author_name
    _publ_author_address
    'Pourayoubi, Mehrdad'
;
Department of Chemistry, Ferdowsi University of Mashhad, Mashhad, Iran
;
    'Rheingold, Arnold L.'
;
Department of Chemistry, University of California, San Diego,
9500 Gilman Drive, La Jolla, CA 92093, USA
;
    'Chen, Chao'
;
Department of Chemistry, University of California, San Diego,
9500 Gilman Drive, La Jolla, CA 92093, USA
;
    'Karimi Ahmadabad, Fatemeh'
;
Department of Chemistry, Ferdowsi University of Mashhad, Mashhad, Iran
;
    'Tarahhomi, Atekeh'
;
Department of Chemistry, Ferdowsi University of Mashhad, Mashhad, Iran
;
data_I
_chemical_name_systematic
;
<i>O</i>-Phenyl (<i>tert</i>-butylamido)(<i>p</i>-tolylamido)phosphinate
;
_chemical_name_common
;
;
_chemical_formula_moiety     'C17 H23 N2 O2 P'
_chemical_formula_sum     'C17 H23 N2 O2 P'
_chemical_formula_iupac     'C17 H23 N2 O2 P'
_chemical_formula_weight     318.34
_symmetry_cell_setting     monoclinic
_symmetry_space_group_name_H-M     'P 21/n'
_symmetry_space_group_name_Hall     '-P 2yn'
loop_
    _space_group_symop_id
    _space_group_symop_operation_xyz
    1 'x, y, z'
    2 '-x+1/2, y+1/2, -z+1/2'
    3 '-x, -y, -z'
    4 'x-1/2, -y-1/2, z-1/2'
_cell_length_a     11.412(5)
_cell_length_b     9.519(4)
_cell_length_c     15.768(6)
_cell_angle_alpha     90.00
_cell_angle_beta     104.332(5)
_cell_angle_gamma     90.00
_cell_volume     1659.5(12)
_cell_formula_units_Z     4
_cell_measurement_reflns_used     2700
_cell_measurement_theta_min     2.52
_cell_measurement_theta_max     27.30
_cell_measurement_temperature     100(2)
_exptl_crystal_description     block
_exptl_crystal_colour     colourless
_exptl_crystal_size_max     0.20
_exptl_crystal_size_mid     0.18
_exptl_crystal_size_min     0.15
_exptl_crystal_density_diffrn     1.274
_exptl_crystal_density_method     'not measured'
_exptl_crystal_F_000     680
_exptl_absorpt_coefficient_mu     0.175
_exptl_absorpt_correction_type     multi-scan
_exptl_absorpt_process_details     '(<i>TWINABS</i>; Sheldrick, 2008<i>a</i>)'
_exptl_absorpt_correction_T_min     0.9659
_exptl_absorpt_correction_T_max     0.9743
_diffrn_ambient_temperature     100(2)
_diffrn_radiation_type     MoK\a
_diffrn_radiation_wavelength     0.71073
_diffrn_radiation_source     'fine-focus sealed tube'
_diffrn_radiation_monochromator     graphite
_diffrn_measurement_device_type     'Bruker APEX CCD'
_diffrn_measurement_method     '\f and \w scans'
_diffrn_reflns_number     3860
_diffrn_reflns_av_R_equivalents     0.0869
_diffrn_reflns_av_sigmaI/netI     0.1502
_diffrn_reflns_theta_min     1.99
_diffrn_reflns_theta_max     28.27
_diffrn_reflns_theta_full     25.00
_diffrn_measured_fraction_theta_max     0.941
_diffrn_measured_fraction_theta_full     1.000
_diffrn_reflns_limit_h_min     -15
_diffrn_reflns_limit_h_max     14
_diffrn_reflns_limit_k_min     0
_diffrn_reflns_limit_k_max     12
_diffrn_reflns_limit_l_min     0
_diffrn_reflns_limit_l_max     20
_refine_special_details
;
Refinement of <i>F</i>^2^ against ALL reflections. The weighted <i>R</i>-factor
<i>wR</i> and goodness of fit <i>S</i> are based on <i>F</i>^2^, conventional
<i>R</i>-factors <i>R</i> are based on <i>F</i>, with <i>F</i> set to zero for
negative <i>F</i>^2^. The threshold expression of <i>F</i>^2^ >
\s(<i>F</i>^2^) is used only for calculating <i>R</i>-factors(gt) <i>etc</i>.
and is not relevant to the choice of reflections for refinement.
<i>R</i>-factors based on <i>F</i>^2^ are statistically about twice as large
as those based on <i>F</i>, and <i>R</i>- factors based on ALL data will be
even larger.
;
_reflns_number_total     18075
_reflns_number_gt     2497
_reflns_threshold_expression     I>2sigma(I)
_refine_ls_structure_factor_coef     Fsqd
_refine_ls_matrix_type     full
_refine_ls_R_factor_all     0.1395
_refine_ls_R_factor_gt     0.0886
_refine_ls_wR_factor_gt     0.1873
_refine_ls_wR_factor_ref     0.2028
_refine_ls_goodness_of_fit_ref     1.076
_refine_ls_restrained_S_all     1.076
_refine_ls_number_reflns     3860
_refine_ls_number_parameters     235
_refine_ls_number_restraints     0
_refine_ls_hydrogen_treatment     constr
_refine_ls_weighting_scheme     calc
_refine_ls_weighting_details
         'calc w=1/[\s^2^(Fo^2^)+(0.0320P)^2^+5.6384P] where P=(Fo^2^+2Fc^2^)/3'
_atom_sites_solution_hydrogens     geom
_atom_sites_solution_primary     direct
_atom_sites_solution_secondary     difmap
_refine_ls_shift/su_max     0.000
_refine_ls_shift/su_mean     0.000
_refine_diff_density_max     0.358
_refine_diff_density_min     -0.417
_refine_ls_extinction_method     'SHELXL97 (Sheldrick, 2008<i>b</i>)'
_refine_ls_extinction_coef     0.0051(8)
_refine_ls_extinction_expression
                                  'Fc^*^=kFc[1+0.001xFc^2^\l^3^/sin(2\q)]^-1/4^'
loop_
    _atom_type_symbol
    _atom_type_description
    _atom_type_scat_dispersion_real
    _atom_type_scat_dispersion_imag
    _atom_type_scat_source
    'C' 'C' 0.0033 0.0016
                         'International Tables Vol C Tables 4.2.6.8 and 6.1.1.4'
    'H' 'H' 0.0000 0.0000
                         'International Tables Vol C Tables 4.2.6.8 and 6.1.1.4'
    'N' 'N' 0.0061 0.0033
                         'International Tables Vol C Tables 4.2.6.8 and 6.1.1.4'
    'O' 'O' 0.0106 0.0060
                         'International Tables Vol C Tables 4.2.6.8 and 6.1.1.4'
    'P' 'P' 0.1023 0.0942
                         'International Tables Vol C Tables 4.2.6.8 and 6.1.1.4'
_computing_data_collection     'APEX2 (Bruker, 2005)'
_computing_cell_refinement     'SAINT (Bruker, 2005)'
_computing_data_reduction
                   'CELL_NOW (Sheldrick, 2008<i>a</i>) and SAINT (Bruker, 2005)'
_computing_structure_solution     'SHELXS97 (Sheldrick, 2008<i>b</i>)'
_computing_structure_refinement     'SHELXL97 (Sheldrick, 2008<i>b</i>)'
_computing_molecular_graphics     'Mercury (Macrae <i>et al.</i>, 2008)'
_computing_publication_material
     'SHELXTL (Sheldrick, 2008<i>b</i>) and enCIFer (Allen <i>et al.</i>, 2004)'
loop_
    _atom_site_type_symbol
    _atom_site_label
    _atom_site_fract_x
    _atom_site_fract_y
    _atom_site_fract_z
    _atom_site_U_iso_or_equiv
    _atom_site_adp_type
    _atom_site_calc_flag
    _atom_site_refinement_flags
    _atom_site_occupancy
    _atom_site_symmetry_multiplicity
    _atom_site_disorder_assembly
    _atom_site_disorder_group
    C C1 -0.3828(4) 0.3138(7) 0.1636(3) 0.0484(14) Uani d . 1 1 . .
    H H1A -0.4241 0.3213 0.1014 0.073 Uiso calc R 1 1 . .
    H H1B -0.4038 0.3950 0.1951 0.073 Uiso calc R 1 1 . .
    H H1C -0.4083 0.2273 0.1876 0.073 Uiso calc R 1 1 . .
    C C2 -0.2482(4) 0.3104(6) 0.1738(3) 0.0375(11) Uani d . 1 1 . .
    C C3 -0.1876(4) 0.1854(5) 0.1663(2) 0.0330(10) Uani d . 1 1 . .
    H H3 -0.2329 0.1008 0.1548 0.040 Uiso calc R 1 1 . .
    C C4 -0.0631(4) 0.1802(5) 0.1750(2) 0.0293(9) Uani d . 1 1 . .
    H H4 -0.0249 0.0933 0.1688 0.035 Uiso calc R 1 1 . .
    C C5 0.0049(3) 0.3026(5) 0.1927(2) 0.0264(9) Uani d . 1 1 . .
    C C6 -0.0545(3) 0.4307(5) 0.1998(2) 0.0288(9) Uani d . 1 1 . .
    H H6 -0.0095 0.5155 0.2113 0.035 Uiso calc R 1 1 . .
    C C7 -0.1785(4) 0.4320(5) 0.1901(2) 0.0338(10) Uani d . 1 1 . .
    H H7 -0.2174 0.5189 0.1948 0.041 Uiso calc R 1 1 . .
    C C8 0.2197(4) 0.1078(5) 0.0673(3) 0.0323(10) Uani d . 1 1 . .
    C C9 0.1197(4) 0.1458(5) 0.0015(3) 0.0362(11) Uani d . 1 1 . .
    H H9 0.0411 0.1470 0.0118 0.043 Uiso calc R 1 1 . .
    C C10 0.1373(5) 0.1821(6) -0.0801(3) 0.0449(12) Uani d . 1 1 . .
    H H10 0.0700 0.2084 -0.1261 0.054 Uiso calc R 1 1 . .
    C C11 0.2522(5) 0.1802(6) -0.0946(3) 0.0450(12) Uani d . 1 1 . .
    H H11 0.2638 0.2068 -0.1500 0.054 Uiso calc R 1 1 . .
    C C12 0.3495(5) 0.1395(6) -0.0283(3) 0.0439(12) Uani d . 1 1 . .
    H H12 0.4277 0.1364 -0.0391 0.053 Uiso calc R 1 1 . .
    C C13 0.3357(4) 0.1030(5) 0.0541(3) 0.0369(11) Uani d . 1 1 . .
    H H13 0.4031 0.0757 0.0998 0.044 Uiso calc R 1 1 . .
    C C14 0.2211(4) 0.1101(5) 0.3984(2) 0.0286(9) Uani d . 1 1 . .
    C C15 0.3531(8) 0.0707(13) 0.4489(6) 0.041(2) Uani d P 0.50 1 A 1
    H H15A 0.3657 -0.0303 0.4432 0.061 Uiso calc PR 0.50 1 A 1
    H H15B 0.3653 0.0948 0.5109 0.061 Uiso calc PR 0.50 1 A 1
    H H15C 0.4108 0.1231 0.4242 0.061 Uiso calc PR 0.50 1 A 1
    C C16 0.1961(10) 0.2594(11) 0.4144(6) 0.038(2) Uani d P 0.50 1 A 1
    H H16A 0.2495 0.3199 0.3905 0.058 Uiso calc PR 0.50 1 A 1
    H H16B 0.2105 0.2757 0.4775 0.058 Uiso calc PR 0.50 1 A 1
    H H16C 0.1116 0.2811 0.3858 0.058 Uiso calc PR 0.50 1 A 1
    C C17 0.1378(10) 0.0128(12) 0.4394(6) 0.043(2) Uani d P 0.50 1 A 1
    H H17A 0.0529 0.0386 0.4154 0.065 Uiso calc PR 0.50 1 A 1
    H H17B 0.1588 0.0247 0.5031 0.065 Uiso calc PR 0.50 1 A 1
    H H17C 0.1500 -0.0855 0.4251 0.065 Uiso calc PR 0.50 1 A 1
    C C15' 0.3377(8) 0.1837(13) 0.4350(5) 0.041(2) Uani d P 0.50 1 A 2
    H H15D 0.4046 0.1256 0.4264 0.062 Uiso calc PR 0.50 1 A 2
    H H15E 0.3473 0.2002 0.4977 0.062 Uiso calc PR 0.50 1 A 2
    H H15F 0.3378 0.2739 0.4050 0.062 Uiso calc PR 0.50 1 A 2
    C C16' 0.1147(9) 0.2038(12) 0.4044(6) 0.042(2) Uani d P 0.50 1 A 2
    H H16D 0.1245 0.2966 0.3802 0.063 Uiso calc PR 0.50 1 A 2
    H H16E 0.1123 0.2135 0.4658 0.063 Uiso calc PR 0.50 1 A 2
    H H16F 0.0391 0.1613 0.3710 0.063 Uiso calc PR 0.50 1 A 2
    C C17' 0.2138(9) -0.0251(11) 0.4441(5) 0.034(2) Uani d P 0.50 1 A 2
    H H17D 0.1421 -0.0773 0.4126 0.051 Uiso calc PR 0.50 1 A 2
    H H17E 0.2080 -0.0063 0.5040 0.051 Uiso calc PR 0.50 1 A 2
    H H17F 0.2865 -0.0810 0.4457 0.051 Uiso calc PR 0.50 1 A 2
    N N1 0.1321(3) 0.3055(4) 0.2034(2) 0.0272(8) Uani d . 1 1 A .
    H H1 0.1619 0.3882 0.1951 0.033 Uiso calc R 1 1 . .
    N N2 0.2060(3) 0.0744(4) 0.3037(2) 0.0281(8) Uani d . 1 1 A .
    H H2 0.1806 -0.0109 0.2871 0.034 Uiso calc R 1 1 . .
    O O1 0.3536(2) 0.2436(3) 0.24577(18) 0.0325(7) Uani d . 1 1 A .
    O O2 0.2020(2) 0.0677(3) 0.14980(17) 0.0304(7) Uani d . 1 1 A .
    P P1 0.23229(9) 0.17878(13) 0.22865(6) 0.0262(3) Uani d . 1 1 . .
loop_
    _atom_site_aniso_label
    _atom_site_aniso_U_11
    _atom_site_aniso_U_22
    _atom_site_aniso_U_33
    _atom_site_aniso_U_12
    _atom_site_aniso_U_13
    _atom_site_aniso_U_23
    C1 0.028(2) 0.083(4) 0.036(2) -0.002(3) 0.0118(19) -0.001(3)
    C2 0.024(2) 0.070(4) 0.0189(19) -0.006(2) 0.0061(15) -0.004(2)
    C3 0.029(2) 0.048(3) 0.0203(19) -0.008(2) 0.0044(16) 0.003(2)
    C4 0.028(2) 0.037(2) 0.0229(19) -0.0024(19) 0.0063(15) 0.0036(19)
    C5 0.0230(19) 0.040(2) 0.0163(17) 0.0016(18) 0.0043(14) 0.0045(17)
    C6 0.024(2) 0.041(3) 0.0214(19) -0.0008(18) 0.0050(15) -0.0012(18)
    C7 0.029(2) 0.054(3) 0.0192(19) 0.008(2) 0.0083(16) -0.003(2)
    C8 0.038(2) 0.038(3) 0.022(2) -0.001(2) 0.0106(17) -0.0050(19)
    C9 0.036(2) 0.048(3) 0.025(2) 0.000(2) 0.0081(17) -0.004(2)
    C10 0.057(3) 0.053(3) 0.024(2) 0.010(3) 0.009(2) -0.003(2)
    C11 0.063(3) 0.051(3) 0.027(2) -0.002(3) 0.022(2) -0.008(2)
    C12 0.048(3) 0.055(3) 0.035(2) -0.007(2) 0.023(2) -0.011(2)
    C13 0.034(2) 0.045(3) 0.033(2) -0.004(2) 0.0097(19) -0.008(2)
    C14 0.031(2) 0.037(3) 0.0199(19) 0.0019(19) 0.0097(16) -0.0009(18)
    C15 0.038(5) 0.063(7) 0.019(4) 0.001(5) 0.002(4) -0.002(5)
    C16 0.047(6) 0.049(6) 0.023(4) 0.000(5) 0.015(4) 0.006(4)
    C17 0.057(7) 0.052(7) 0.023(5) -0.018(6) 0.016(5) 0.001(4)
    C15' 0.040(5) 0.066(7) 0.019(4) -0.019(5) 0.009(4) -0.009(5)
    C16' 0.041(5) 0.063(7) 0.024(4) 0.021(5) 0.012(4) -0.004(4)
    C17' 0.040(5) 0.046(6) 0.019(4) 0.002(5) 0.011(4) 0.004(4)
    N1 0.0212(16) 0.038(2) 0.0229(16) -0.0022(15) 0.0067(13) 0.0015(15)
    N2 0.0318(18) 0.035(2) 0.0169(16) -0.0020(16) 0.0045(13) -0.0002(14)
    O1 0.0238(14) 0.0463(19) 0.0275(15) -0.0002(13) 0.0067(11) -0.0013(14)
    O2 0.0316(15) 0.0385(18) 0.0216(14) -0.0021(13) 0.0079(11) -0.0046(13)
    P1 0.0215(5) 0.0383(6) 0.0184(5) 0.0005(5) 0.0045(4) -0.0014(5)
_geom_special_details
;
All e.s.d.'s (except the e.s.d. in the dihedral angle between two l.s. planes)
are estimated using the full covariance matrix. The cell e.s.d.'s are taken
into account individually in the estimation of e.s.d.'s in distances, angles
and torsion angles; correlations between e.s.d.'s in cell parameters are only
used when they are defined by crystal symmetry. An approximate (isotropic)
treatment of cell e.s.d.'s is used for estimating e.s.d.'s involving l.s.
planes.
;
loop_
    _geom_bond_atom_site_label_1
    _geom_bond_atom_site_label_2
    _geom_bond_site_symmetry_2
    _geom_bond_distance
    _geom_bond_publ_flag
    C1 C2 . 1.506(6) ?
    C1 H1A . 0.9800 ?
    C1 H1B . 0.9800 ?
    C1 H1C . 0.9800 ?
    C2 C7 . 1.391(7) ?
    C2 C3 . 1.396(7) ?
    C3 C4 . 1.394(5) ?
    C3 H3 . 0.9500 ?
    C4 C5 . 1.390(6) ?
    C4 H4 . 0.9500 ?
    C5 C6 . 1.413(6) ?
    C5 N1 . 1.419(5) ?
    C6 C7 . 1.386(5) ?
    C6 H6 . 0.9500 ?
    C7 H7 . 0.9500 ?
    C8 C9 . 1.386(6) ?
    C8 C13 . 1.391(6) ?
    C8 O2 . 1.417(5) ?
    C9 C10 . 1.395(6) ?
    C9 H9 . 0.9500 ?
    C10 C11 . 1.385(7) ?
    C10 H10 . 0.9500 ?
    C11 C12 . 1.379(7) ?
    C11 H11 . 0.9500 ?
    C12 C13 . 1.392(6) ?
    C12 H12 . 0.9500 ?
    C13 H13 . 0.9500 ?
    C14 C16 . 1.483(11) ?
    C14 C15' . 1.487(10) ?
    C14 C17' . 1.488(10) ?
    C14 N2 . 1.500(5) ?
    C14 C16' . 1.528(10) ?
    C14 C15 . 1.565(10) ?
    C14 C17 . 1.576(10) ?
    C15 H15A . 0.9800 ?
    C15 H15B . 0.9800 ?
    C15 H15C . 0.9800 ?
    C16 H16A . 0.9800 ?
    C16 H16B . 0.9800 ?
    C16 H16C . 0.9800 ?
    C17 H17A . 0.9800 ?
    C17 H17B . 0.9800 ?
    C17 H17C . 0.9800 ?
    C15' H15D . 0.9800 ?
    C15' H15E . 0.9800 ?
    C15' H15F . 0.9800 ?
    C16' H16D . 0.9800 ?
    C16' H16E . 0.9800 ?
    C16' H16F . 0.9800 ?
    C17' H17D . 0.9800 ?
    C17' H17E . 0.9800 ?
    C17' H17F . 0.9800 ?
    N1 P1 . 1.642(4) ?
    N1 H1 . 0.8800 ?
    N2 P1 . 1.629(3) ?
    N2 H2 . 0.8800 ?
    O1 P1 . 1.478(3) ?
    O2 P1 . 1.603(3) ?
loop_
    _geom_angle_atom_site_label_1
    _geom_angle_atom_site_label_2
    _geom_angle_atom_site_label_3
    _geom_angle_site_symmetry_1
    _geom_angle_site_symmetry_3
    _geom_angle
    _geom_angle_publ_flag
    C2 C1 H1A . . 109.5 ?
    C2 C1 H1B . . 109.5 ?
    H1A C1 H1B . . 109.5 ?
    C2 C1 H1C . . 109.5 ?
    H1A C1 H1C . . 109.5 ?
    H1B C1 H1C . . 109.5 ?
    C7 C2 C3 . . 116.9(4) ?
    C7 C2 C1 . . 121.5(5) ?
    C3 C2 C1 . . 121.5(5) ?
    C4 C3 C2 . . 122.4(4) ?
    C4 C3 H3 . . 118.8 ?
    C2 C3 H3 . . 118.8 ?
    C5 C4 C3 . . 119.6(4) ?
    C5 C4 H4 . . 120.2 ?
    C3 C4 H4 . . 120.2 ?
    C4 C5 C6 . . 119.0(4) ?
    C4 C5 N1 . . 122.9(4) ?
    C6 C5 N1 . . 118.1(4) ?
    C7 C6 C5 . . 119.8(4) ?
    C7 C6 H6 . . 120.1 ?
    C5 C6 H6 . . 120.1 ?
    C6 C7 C2 . . 122.3(4) ?
    C6 C7 H7 . . 118.9 ?
    C2 C7 H7 . . 118.9 ?
    C9 C8 C13 . . 122.3(4) ?
    C9 C8 O2 . . 118.6(4) ?
    C13 C8 O2 . . 119.0(4) ?
    C8 C9 C10 . . 118.4(4) ?
    C8 C9 H9 . . 120.8 ?
    C10 C9 H9 . . 120.8 ?
    C11 C10 C9 . . 120.5(4) ?
    C11 C10 H10 . . 119.8 ?
    C9 C10 H10 . . 119.8 ?
    C12 C11 C10 . . 119.7(4) ?
    C12 C11 H11 . . 120.1 ?
    C10 C11 H11 . . 120.1 ?
    C11 C12 C13 . . 121.5(5) ?
    C11 C12 H12 . . 119.2 ?
    C13 C12 H12 . . 119.2 ?
    C8 C13 C12 . . 117.6(4) ?
    C8 C13 H13 . . 121.2 ?
    C12 C13 H13 . . 121.2 ?
    C16 C14 C15' . . 71.0(7) ?
    C16 C14 C17' . . 135.3(6) ?
    C15' C14 C17' . . 111.8(6) ?
    C16 C14 N2 . . 114.0(5) ?
    C15' C14 N2 . . 111.4(4) ?
    C17' C14 N2 . . 106.2(5) ?
    C15' C14 C16' . . 110.4(7) ?
    C17' C14 C16' . . 109.5(6) ?
    N2 C14 C16' . . 107.3(4) ?
    C16 C14 C15 . . 110.2(7) ?
    C17' C14 C15 . . 73.1(6) ?
    N2 C14 C15 . . 108.1(4) ?
    C16' C14 C15 . . 142.0(6) ?
    C16 C14 C17 . . 109.4(6) ?
    C15' C14 C17 . . 133.6(6) ?
    N2 C14 C17 . . 110.0(5) ?
    C16' C14 C17 . . 75.4(6) ?
    C15 C14 C17 . . 104.6(6) ?
    C14 C15 H15A . . 109.5 ?
    C14 C15 H15B . . 109.5 ?
    C14 C15 H15C . . 109.5 ?
    C14 C16 H16A . . 109.5 ?
    C14 C16 H16B . . 109.5 ?
    C14 C16 H16C . . 109.5 ?
    C14 C17 H17A . . 109.5 ?
    C14 C17 H17B . . 109.5 ?
    C14 C17 H17C . . 109.5 ?
    C14 C15' H15D . . 109.5 ?
    C14 C15' H15E . . 109.5 ?
    H15D C15' H15E . . 109.5 ?
    C14 C15' H15F . . 109.5 ?
    H15D C15' H15F . . 109.5 ?
    H15E C15' H15F . . 109.5 ?
    C14 C16' H16D . . 109.5 ?
    C14 C16' H16E . . 109.5 ?
    H16D C16' H16E . . 109.5 ?
    C14 C16' H16F . . 109.5 ?
    H16D C16' H16F . . 109.5 ?
    H16E C16' H16F . . 109.5 ?
    C14 C17' H17D . . 109.5 ?
    C14 C17' H17E . . 109.5 ?
    H17D C17' H17E . . 109.5 ?
    C14 C17' H17F . . 109.5 ?
    H17D C17' H17F . . 109.5 ?
    H17E C17' H17F . . 109.5 ?
    C5 N1 P1 . . 130.2(3) ?
    C5 N1 H1 . . 114.9 ?
    P1 N1 H1 . . 114.9 ?
    C14 N2 P1 . . 126.0(3) ?
    C14 N2 H2 . . 117.0 ?
    P1 N2 H2 . . 117.0 ?
    C8 O2 P1 . . 118.8(3) ?
    O1 P1 O2 . . 115.41(16) ?
    O1 P1 N2 . . 117.03(17) ?
    O2 P1 N2 . . 96.76(17) ?
    O1 P1 N1 . . 107.61(19) ?
    O2 P1 N1 . . 107.01(16) ?
    N2 P1 N1 . . 112.47(17) ?
loop_
    _geom_torsion_atom_site_label_1
    _geom_torsion_atom_site_label_2
    _geom_torsion_atom_site_label_3
    _geom_torsion_atom_site_label_4
    _geom_torsion_site_symmetry_1
    _geom_torsion_site_symmetry_2
    _geom_torsion_site_symmetry_3
    _geom_torsion_site_symmetry_4
    _geom_torsion
    _geom_torsion_publ_flag
    C7 C2 C3 C4 . . . . 0.3(6) ?
    C1 C2 C3 C4 . . . . 179.6(4) ?
    C2 C3 C4 C5 . . . . 0.7(6) ?
    C3 C4 C5 C6 . . . . -1.2(5) ?
    C3 C4 C5 N1 . . . . 179.3(3) ?
    C4 C5 C6 C7 . . . . 0.7(6) ?
    N1 C5 C6 C7 . . . . -179.8(3) ?
    C5 C6 C7 C2 . . . . 0.3(6) ?
    C3 C2 C7 C6 . . . . -0.8(6) ?
    C1 C2 C7 C6 . . . . 179.9(4) ?
    C13 C8 C9 C10 . . . . -1.0(7) ?
    O2 C8 C9 C10 . . . . -178.6(4) ?
    C8 C9 C10 C11 . . . . 0.0(8) ?
    C9 C10 C11 C12 . . . . 1.2(8) ?
    C10 C11 C12 C13 . . . . -1.4(8) ?
    C9 C8 C13 C12 . . . . 0.7(7) ?
    O2 C8 C13 C12 . . . . 178.3(4) ?
    C11 C12 C13 C8 . . . . 0.5(8) ?
    C4 C5 N1 P1 . . . . -21.4(5) ?
    C6 C5 N1 P1 . . . . 159.1(3) ?
    C16 C14 N2 P1 . . . . 32.5(6) ?
    C15' C14 N2 P1 . . . . -45.5(7) ?
    C17' C14 N2 P1 . . . . -167.5(5) ?
    C16' C14 N2 P1 . . . . 75.5(6) ?
    C15 C14 N2 P1 . . . . -90.4(6) ?
    C17 C14 N2 P1 . . . . 155.9(6) ?
    C9 C8 O2 P1 . . . . -101.8(4) ?
    C13 C8 O2 P1 . . . . 80.5(5) ?
    C8 O2 P1 O1 . . . . -51.6(3) ?
    C8 O2 P1 N2 . . . . -175.9(3) ?
    C8 O2 P1 N1 . . . . 68.1(3) ?
    C14 N2 P1 O1 . . . . 54.8(4) ?
    C14 N2 P1 O2 . . . . 177.8(3) ?
    C14 N2 P1 N1 . . . . -70.6(4) ?
    C5 N1 P1 O1 . . . . -170.6(3) ?
    C5 N1 P1 O2 . . . . 64.8(3) ?
    C5 N1 P1 N2 . . . . -40.3(4) ?
loop_
    _geom_hbond_atom_site_label_D
    _geom_hbond_atom_site_label_H
    _geom_hbond_atom_site_label_A
    _geom_hbond_site_symmetry_A
    _geom_hbond_distance_DH
    _geom_hbond_distance_HA
    _geom_hbond_distance_DA
    _geom_hbond_angle_DHA
    _geom_hbond_publ_flag
    N1 H1 N2 2 0.88 2.32 3.175(5) 162.7 y
    N2 H2 O1 2_545 0.88 2.40 3.275(5) 170.0 y
