# Supplementary material for: O-Phenyl (tert-butyl­amido)(p-tolyl­amido)­phosphinate
Source: Acta Crystallogr Sect E Struct Rep Online. 2011 Nov 23;67(Pt 12):o3405–6. doi: 10.1107/S1600536811048537 (PMC3239044; doi:10.1107/S1600536811048537)
Supplement: Supplementary file 2 [file e-67-o3405-Isup2.hkl]

# 
# h,k,l, Fc-squared, Fo-squared, sigma(Fo-squared) and status flag 
# 
data_I
_shelx_title ' P21n in P2(1)/n' 
_shelx_refln_list_code          4 
_shelx_F_calc_maximum      201.79 
_exptl_crystal_F_000       680.00 
_reflns_d_resolution_high  0.7504 
 
loop_ 
 _symmetry_equiv_pos_as_xyz 
 'x, y, z' 
 '-x+1/2, y+1/2, -z+1/2' 
 '-x, -y, -z' 
 'x-1/2, -y-1/2, z-1/2' 
 
_cell_length_a    11.4116 
_cell_length_b     9.5189 
_cell_length_c    15.7682 
_cell_angle_alpha  90.000 
_cell_angle_beta  104.332 
_cell_angle_gamma  90.000 
 
_shelx_F_squared_multiplier     1.000 
 
loop_ 
 _refln_index_h 
 _refln_index_k 
 _refln_index_l 
 _refln_F_squared_calc 
 _refln_F_squared_meas 
 _refln_F_squared_sigma 
 _refln_observed_status 
   2   0   0    40721.14    44448.78   1004.99 o 
   4   0   0        7.94       27.20      8.12 o 
   6   0   0        3.30        0.00     66.40 o 
   8   0   0      769.17      758.28     44.21 o 
  10   0   0      267.04      214.11     31.09 o 
  12   0   0       39.88       81.23     24.72 o 
  14   0   0       80.74       88.65     20.84 o 
   1   1   0       10.17       13.42      2.12 o 
   2   1   0      747.14      582.95     13.48 o 
   3   1   0     1604.62     1525.60     37.70 o 
   4   1   0      103.02      232.82     10.60 o 
   5   1   0     1111.34     1045.49     25.86 o 
   6   1   0       34.95       40.27      9.18 o 
   7   1   0     2178.40     2159.09     57.83 o 
   8   1   0     2447.83     2365.15     66.34 o 
   9   1   0     1448.42     1382.08     49.56 o 
  10   1   0     2172.08     2164.57     80.08 o 
  11   1   0      178.46      194.29     20.49 o 
  12   1   0       20.49       43.44     14.48 o 
  13   1   0        0.48       12.01     13.77 o 
  14   1   0       13.12       19.42     11.30 o 
   0   2   0    11070.72    10432.42    406.30 o 
   1   2   0    40373.87    40647.21    724.21 o 
   2   2   0      146.85      169.64      9.54 o 
   3   2   0     2491.94     2239.55     98.75 o 
   4   2   0      253.45      305.38     11.31 o 
   5   2   0      272.61      261.54     10.96 o 
   6   2   0      209.72      167.13     12.37 o 
   7   2   0      476.30      469.11     23.69 o 
   8   2   0     1799.78     1644.69     50.67 o 
   9   2   0      210.15      223.28     26.14 o 
  10   2   0      278.30      255.10     24.03 o 
  11   2   0        7.09        9.54      7.06 o 
  12   2   0       62.59       82.30     17.66 o 
  13   2   0        2.22       15.89     14.13 o 
  14   2   0        0.05        9.89     11.65 o 
   1   3   0      400.41      795.91     27.95 o 
   2   3   0      188.41      148.43      9.90 o 
   3   3   0       26.92       40.27      4.24 o 
   4   3   0     1067.69     1155.77     27.63 o 
   5   3   0       26.72       60.75      5.65 o 
   6   3   0      495.30      515.11     30.40 o 
   7   3   0     1317.25     1357.08     49.92 o 
   8   3   0      402.08      364.02     21.20 o 
   9   3   0      307.35      279.49     32.51 o 
  10   3   0       51.28       98.19     17.31 o 
  11   3   0      251.07      207.38     21.20 o 
  12   3   0        0.02       22.25     14.48 o 
  13   3   0        9.29        1.77     13.07 o 
   0   4   0     1404.42     1270.24     68.11 o 
   1   4   0        9.65       65.34      5.30 o 
   2   4   0      512.89      478.55     16.27 o 
   3   4   0      770.63      823.15     49.19 o 
   4   4   0      192.15      221.19     11.66 o 
   5   4   0      440.44      387.80     14.14 o 
   6   4   0      191.88      187.96     12.37 o 
   7   4   0     2809.40     2828.75     83.76 o 
   8   4   0        5.15       62.16     12.71 o 
   9   4   0     1063.04     1218.62     57.31 o 
  10   4   0        0.05       14.48     12.36 o 
  11   4   0      120.37      107.03     18.37 o 
  12   4   0        1.60       37.44     15.89 o 
  13   4   0      150.22      200.64     22.61 o 
   1   5   0      154.85      291.48     16.25 o 
   2   5   0      313.71      232.21     16.26 o 
   3   5   0      204.08      175.25     19.08 o 
   4   5   0       24.97       25.08      5.65 o 
   5   5   0      229.13      239.56     16.25 o 
   6   5   0      145.99      134.95     15.54 o 
   7   5   0       37.19       10.60     10.60 o 
   8   5   0        0.04        3.53      6.71 o 
   9   5   0      124.09      121.87     20.84 o 
  10   5   0      232.50      249.06     24.73 o 
  11   5   0       33.59       47.68     10.24 o 
  12   5   0      133.65      161.78     20.84 o 
  13   5   0        5.93        2.47    294.55 o 
   0   6   0      239.05      198.23     25.09 o 
   1   6   0       33.46       23.31      4.59 o 
   2   6   0        4.12        3.18      4.24 o 
   3   6   0      159.17      220.80     27.91 o 
   4   6   0      112.37      100.32     14.48 o 
   5   6   0      126.05       95.73     10.24 o 
   6   6   0      624.73      702.82     44.19 o 
   7   6   0       56.78       34.61     21.55 o 
   8   6   0      763.16      759.45     48.44 o 
   9   6   0       20.10       27.55     17.31 o 
  10   6   0       86.58       64.28     21.19 o 
  11   6   0       29.27       13.07     10.24 o 
  12   6   0       43.46       42.74     21.19 o 
   1   7   0      144.57      139.54     14.13 o 
   2   7   0      290.53      319.79     20.85 o 
   3   7   0       22.44       32.85      9.54 o 
   4   7   0       16.02       13.07      9.54 o 
   5   7   0       64.29       32.85      8.12 o 
   6   7   0      326.04      313.77     29.68 o 
   7   7   0      136.40      136.70     21.90 o 
   8   7   0        7.47       18.72      9.18 o 
   9   7   0       13.71       32.14     18.37 o 
  10   7   0      247.78      282.27     32.15 o 
  11   7   0        5.86       14.13     13.42 o 
   0   8   0     1968.75     2391.13    248.71 o 
   1   8   0       16.86       23.31     10.60 o 
   2   8   0      256.04      176.66     28.27 o 
   3   8   0       10.33        0.00     12.01 o 
   4   8   0      336.18      357.59     28.62 o 
   5   8   0        0.02        7.06      7.06 o 
   6   8   0      134.48      136.70     20.13 o 
   7   8   0      110.62      107.38     21.55 o 
   8   8   0        8.36       13.07      9.89 o 
   9   8   0       69.15       97.48     21.55 o 
  10   8   0        1.43        7.77     19.78 o 
   1   9   0       31.82       81.94     21.19 o 
   2   9   0       61.03       44.15     16.25 o 
   3   9   0       52.45       64.28     12.72 o 
   4   9   0      134.15      141.65     20.49 o 
   5   9   0       20.55       18.37     16.25 o 
   6   9   0        0.60        0.00     12.71 o 
   7   9   0       11.51       27.90     17.31 o 
   8   9   0       31.79       16.25     11.30 o 
   9   9   0       17.77       18.72     20.13 o 
   0  10   0      166.68      121.17     38.86 o 
   1  10   0      324.93      306.69     35.33 o 
   2  10   0       31.85       19.78     13.42 o 
   3  10   0      265.32      264.62     30.74 o 
   4  10   0       61.63       56.87     16.95 o 
   5  10   0      114.10      110.91     27.55 o 
   6  10   0        4.95        9.18     16.95 o 
   7  10   0       17.21        5.65     22.60 o 
   8  10   0       27.20        3.53     25.78 o 
   1  11   0       12.94        8.12     13.77 o 
   2  11   0       15.99        1.41     13.42 o 
   3  11   0       44.36       51.21     16.60 o 
   4  11   0       19.01       40.97     16.95 o 
   5  11   0       31.75       12.36     21.90 o 
   6  11   0       22.13       17.66     27.55 o 
   7  11   0       74.07       97.13    375.10 o 
   0  12   0       72.85       58.28     23.66 o 
   1  12   0        6.81        7.77     30.73 o 
   2  12   0       37.65        0.00     23.31 o 
   3  12   0      101.54      110.91     38.50 o 
   4  12   0        4.79       33.90   1098.38 o 
 -13   0   1      120.26      138.11     24.73 o 
 -11   0   1       55.86       46.98     14.13 o 
  -9   0   1      299.49      334.98     60.07 o 
  -7   0   1      287.68      295.44     25.09 o 
  -5   0   1      263.34      370.77     23.33 o 
  -3   0   1     3876.44     3292.18    151.15 o 
  -1   0   1    13988.43    13870.64    318.01 o 
   1   0   1     4118.22     3916.39     87.23 o 
   3   0   1     5498.53     4989.76    155.51 o 
   5   0   1      775.32      885.19     33.62 o 
   7   0   1      170.90      202.79     21.90 o 
   9   0   1      203.25      223.63     40.28 o 
  11   0   1      125.27       98.20     19.78 o 
  13   0   1       73.80       96.07     21.90 o 
 -14   1   1        0.86       18.01      9.54 o 
 -13   1   1      121.65      126.81     20.13 o 
 -12   1   1       29.10       53.33     14.83 o 
 -11   1   1       91.41      103.49     16.25 o 
 -10   1   1       70.36       91.13     14.83 o 
  -9   1   1      127.44      161.08     19.78 o 
  -8   1   1      592.06      635.00     28.64 o 
  -7   1   1     1380.70     1382.80     46.75 o 
  -6   1   1     2780.92     2925.57     61.87 o 
  -5   1   1     5258.62     5291.62     98.23 o 
  -4   1   1     2127.62     2038.25     43.06 o 
  -3   1   1        3.89       10.24      4.24 o 
  -2   1   1      178.41      158.40      6.36 o 
  -1   1   1      734.27      623.92     16.00 o 
   0   1   1      101.74      123.04      7.78 o 
   1   1   1     4008.26     3490.61     73.59 o 
   2   1   1     1080.23     1049.92     22.03 o 
   3   1   1      131.20      181.28     18.02 o 
   4   1   1     1703.13     1739.16     36.23 o 
   5   1   1     2096.47     1990.77     45.11 o 
   6   1   1     2348.57     2371.97     52.20 o 
   7   1   1     2344.79     2215.97     58.19 o 
   8   1   1      408.75      428.71     22.62 o 
   9   1   1     1251.22     1235.77     53.79 o 
  10   1   1       75.03      122.92     24.37 o 
  11   1   1      132.74      148.71     18.37 o 
  12   1   1       57.89       74.17     16.95 o 
  13   1   1       56.33       73.47     15.19 o 
  14   1   1        7.74       31.79     13.42 o 
 -14   2   1       52.59       49.80     13.77 o 
 -13   2   1       18.32       43.79     15.54 o 
 -12   2   1        6.99       12.01     19.78 o 
 -11   2   1      137.31      177.33     18.72 o 
 -10   2   1        3.08        7.42     10.24 o 
  -9   2   1      507.17      492.03     37.47 o 
  -8   2   1       31.70       43.09      9.18 o 
  -7   2   1        3.56        7.06      5.65 o 
  -6   2   1      317.85      403.98     30.75 o 
  -5   2   1      136.59      184.42      7.77 o 
  -4   2   1     2134.87     2188.57     44.80 o 
  -3   2   1       62.37       90.79      7.42 o 
  -2   2   1     4274.81     4198.09     79.62 o 
  -1   2   1      239.27      235.18     12.73 o 
   0   2   1     1285.40     1161.47     50.53 o 
   1   2   1      132.29      153.39     11.31 o 
   2   2   1     4711.40     4460.82     91.19 o 
   3   2   1      405.28      434.69     15.21 o 
   4   2   1     1648.42     1606.34     38.69 o 
   5   2   1      219.35      231.81     10.95 o 
   6   2   1      245.64      242.76     26.15 o 
   7   2   1       92.41       97.85     11.30 o 
   8   2   1      300.29      276.68     18.37 o 
   9   2   1      429.74      462.62     39.23 o 
  10   2   1      113.75      111.97     21.19 o 
  11   2   1       29.84       12.01      8.83 o 
  12   2   1       10.37       52.27     16.25 o 
  13   2   1       23.69       21.90     14.83 o 
  14   2   1        8.01       42.03     70.28 o 
 -14   3   1      349.38      463.90     46.28 o 
 -13   3   1       30.84       53.33     15.89 o 
 -12   3   1      233.86      264.25     27.20 o 
 -11   3   1       42.80       41.32     11.66 o 
 -10   3   1       70.88       81.94     14.13 o 
  -9   3   1        4.33       21.19     10.24 o 
  -8   3   1      619.06      619.78     25.81 o 
  -7   3   1      259.35      281.27     15.90 o 
  -6   3   1      378.79      469.40     17.32 o 
  -5   3   1     1067.76     1140.17     25.85 o 
  -4   3   1      193.97      217.32     10.25 o 
  -3   3   1     1381.78     1413.94     52.50 o 
  -2   3   1     7042.98     6449.20    122.37 o 
  -1   3   1       46.29       17.66      3.53 o 
   0   3   1     4673.84     4637.38    166.58 o 
   1   3   1     3202.20     2685.19     64.35 o 
   2   3   1      801.59      795.07     26.92 o 
   3   3   1     1744.97     1852.60     52.90 o 
   4   3   1        2.51       52.62      5.65 o 
   5   3   1       93.20      135.29      8.83 o 
   6   3   1      253.31      292.58     16.25 o 
   7   3   1       70.25       84.77      9.89 o 
   8   3   1      482.94      494.84     27.92 o 
   9   3   1      154.88       89.02     16.60 o 
  10   3   1      482.82      515.63     37.11 o 
  11   3   1        0.51       10.95      8.12 o 
  12   3   1      131.22      152.24     20.13 o 
  13   3   1        9.54       24.02     14.83 o 
 -13   4   1        9.76       17.66     18.01 o 
 -12   4   1      112.27      139.88     20.84 o 
 -11   4   1        0.27       12.36      7.77 o 
 -10   4   1      338.73      353.70     31.80 o 
  -9   4   1        5.40        5.30     10.95 o 
  -8   4   1      369.46      390.49     22.62 o 
  -7   4   1      132.30      172.74     25.79 o 
  -6   4   1       82.83       63.58     15.90 o 
  -5   4   1      353.53      379.60     16.61 o 
  -4   4   1      123.79       92.91      7.77 o 
  -3   4   1      979.28     1109.01     44.26 o 
  -2   4   1      152.32      174.90      9.89 o 
  -1   4   1       54.97      106.68      9.18 o 
   0   4   1      224.77      429.76     21.91 o 
   1   4   1       68.96       80.19      6.01 o 
   2   4   1       62.78       58.28      8.12 o 
   3   4   1      466.72      518.37     21.22 o 
   4   4   1      143.16      113.41      9.19 o 
   5   4   1      600.99      640.05     21.22 o 
   6   4   1      670.92      672.24     44.20 o 
   7   4   1        0.25       10.24     14.48 o 
   8   4   1      214.85      244.48     20.49 o 
   9   4   1      194.73      221.15     21.20 o 
  10   4   1      150.51      209.12     25.08 o 
  11   4   1       34.77       18.72      9.54 o 
  12   4   1       18.22       23.66     19.42 o 
  13   4   1       38.43       15.89     19.43 o 
 -13   5   1      192.36      219.72     45.92 o 
 -12   5   1       70.83       95.01     18.01 o 
 -11   5   1      110.21       99.96     16.25 o 
 -10   5   1       17.97       25.78     14.48 o 
  -9   5   1        5.75       26.84     16.25 o 
  -8   5   1      210.22      195.72     19.08 o 
  -7   5   1       85.38       80.54     13.07 o 
  -6   5   1      102.44      103.85     18.72 o 
  -5   5   1       39.68       33.91      6.00 o 
  -4   5   1      220.40      242.39     14.13 o 
  -3   5   1      147.28      163.57     11.66 o 
  -2   5   1     1230.22     1422.14     36.84 o 
  -1   5   1      246.76      296.85     12.02 o 
   0   5   1      147.27      173.12     12.01 o 
   1   5   1      410.58      431.66     14.85 o 
   2   5   1      967.95     1059.09     43.89 o 
   3   5   1       35.10       61.10      7.77 o 
   4   5   1       33.86       24.72      6.71 o 
   5   5   1      195.78      190.08     17.31 o 
   6   5   1       83.67      105.97     15.54 o 
   7   5   1        3.26        7.06     19.42 o 
   8   5   1        5.31       40.97      8.83 o 
   9   5   1      200.16      233.51     23.32 o 
  10   5   1       64.25       23.66     15.89 o 
  11   5   1      132.73      136.35     16.60 o 
  12   5   1       41.67       33.20     16.60 o 
 -12   6   1        9.15        0.00     21.19 o 
 -11   6   1       23.43       33.91     12.01 o 
 -10   6   1       30.73       49.80     16.60 o 
  -9   6   1       86.00       69.94     22.96 o 
  -8   6   1      173.75      158.61     16.25 o 
  -7   6   1       63.78       97.84     19.43 o 
  -6   6   1      183.30      172.40     27.20 o 
  -5   6   1      269.36      235.68     18.02 o 
  -4   6   1      306.24      331.47     22.26 o 
  -3   6   1       96.73       86.54     10.24 o 
  -2   6   1      229.07      240.98     13.78 o 
  -1   6   1       55.93       54.75      6.71 o 
   0   6   1       45.83       69.23      8.48 o 
   1   6   1      366.84      365.81     23.33 o 
   2   6   1       52.77       50.86      8.48 o 
   3   6   1        5.56        0.00     19.78 o 
   4   6   1       91.01       92.19     12.01 o 
   5   6   1      386.10      382.74     23.32 o 
   6   6   1        1.63        0.00     12.01 o 
   7   6   1      172.75      231.39     22.26 o 
   8   6   1       11.77        3.18      7.06 o 
   9   6   1       66.49      128.57     23.66 o 
  10   6   1       10.01       14.83     14.13 o 
  11   6   1       13.59        9.54     10.60 o 
  12   6   1       24.24       17.31     28.96 o 
 -11   7   1      153.27      140.59     23.67 o 
 -10   7   1        1.05       32.85     16.95 o 
  -9   7   1        0.97        1.77     17.66 o 
  -8   7   1      146.99      163.91     17.66 o 
  -7   7   1       14.44        1.77     13.07 o 
  -6   7   1      198.65      231.75     23.32 o 
  -5   7   1        0.70        3.53      5.65 o 
  -4   7   1       16.82       18.37      9.89 o 
  -3   7   1        0.34       12.36      7.77 o 
  -2   7   1       11.64       12.71      5.65 o 
  -1   7   1      195.40      224.70     16.96 o 
   0   7   1      101.01      132.82     16.25 o 
   1   7   1      336.32      374.24     22.97 o 
   2   7   1       51.91       45.21     10.24 o 
   3   7   1      347.46      368.58     28.98 o 
   4   7   1      201.19      203.85     16.60 o 
   5   7   1      180.41      168.16     15.19 o 
   6   7   1      316.06      312.35     29.68 o 
   7   7   1       75.30      203.10     40.62 o 
   8   7   1        0.06        0.35      9.18 o 
   9   7   1       37.85       26.14     18.37 o 
  10   7   1       32.04        8.48     16.95 o 
  11   7   1       21.21       26.14     14.83 o 
 -10   8   1       42.38       13.42     22.60 o 
  -9   8   1        3.43       55.45     19.42 o 
  -8   8   1       20.03        6.36      8.48 o 
  -7   8   1       87.19       77.35     19.07 o 
  -6   8   1        1.08        0.00     20.48 o 
  -5   8   1      289.55      244.15     19.79 o 
  -4   8   1       46.55       40.97     12.01 o 
  -3   8   1      921.12      945.03     67.55 o 
  -2   8   1        0.25        4.94      8.83 o 
  -1   8   1      250.00      304.56     26.15 o 
   0   8   1        8.57        7.42     14.13 o 
   1   8   1       39.58       35.67     12.01 o 
   2   8   1       54.25       31.08     10.24 o 
   3   8   1       24.81       19.78     21.90 o 
   4   8   1       14.69       18.72     10.60 o 
   5   8   1        1.46        2.47      8.12 o 
   6   8   1       44.55       22.25     13.77 o 
   7   8   1      134.06      164.96     23.67 o 
   8   8   1        4.51       26.14     10.24 o 
   9   8   1       55.36      148.34     35.67 o 
  10   8   1        0.04       20.48     19.78 o 
 -10   9   1       15.87        0.00    103.48 o 
  -9   9   1       17.77       84.76     23.66 o 
  -8   9   1        0.79       12.71     11.30 o 
  -7   9   1       38.76        5.30     19.43 o 
  -6   9   1       19.53       10.95     14.13 o 
  -5   9   1      132.46      125.40     22.96 o 
  -4   9   1       38.05       28.61     13.07 o 
  -3   9   1       19.68       21.90     10.95 o 
  -2   9   1        5.80       12.71     13.77 o 
  -1   9   1      289.70      221.18     26.15 o 
   0   9   1       17.65       21.19     12.01 o 
   1   9   1      149.97      286.13     32.50 o 
   2   9   1       38.44       37.44     12.71 o 
   3   9   1      190.35      180.52     24.73 o 
   4   9   1       97.05       97.14     15.54 o 
   5   9   1      196.53      172.04     22.96 o 
   6   9   1      137.58      226.78     26.49 o 
   7   9   1       55.62       24.72     22.25 o 
   8   9   1       42.47       34.61     12.36 o 
   9   9   1       49.78       88.65     23.31 o 
  -8  10   1       21.72       13.07     25.43 o 
  -7  10   1        4.45       24.02     34.26 o 
  -6  10   1       12.04        0.00     21.90 o 
  -5  10   1       17.98       17.31     17.31 o 
  -4  10   1      190.78      198.53     24.37 o 
  -3  10   1        2.25        1.06     13.07 o 
  -2  10   1      262.36      224.70     30.03 o 
  -1  10   1        1.34       13.77     14.83 o 
   0  10   1      100.32       94.66     22.25 o 
   1  10   1        5.69       10.60     14.48 o 
   2  10   1       93.08       69.58     19.07 o 
   3  10   1        5.70       27.90     11.30 o 
   4  10   1       67.07      123.62     24.72 o 
   5  10   1        3.80        3.53     16.95 o 
   6  10   1       62.54       78.76     21.90 o 
   7  10   1        0.49        0.00     19.78 o 
   8  10   1        0.54        0.00     25.08 o 
  -6  11   1       15.18       22.96     19.78 o 
  -5  11   1       16.52       10.95     23.31 o 
  -4  11   1        3.49       34.26     21.54 o 
  -3  11   1        4.60        7.42     14.83 o 
  -2  11   1       18.96       18.72     14.83 o 
  -1  11   1        0.08       21.90     13.77 o 
   0  11   1        0.80        5.65     12.71 o 
   1  11   1        1.33        0.00     13.77 o 
   2  11   1        0.04        8.48     14.13 o 
   3  11   1        1.71       19.42     14.13 o 
   4  11   1       69.64       55.45     22.60 o 
   5  11   1       21.51       39.56     23.66 o 
   6  11   1       54.06       49.45    345.07 o 
  -3  12   1       44.24       36.03     27.20 o 
  -2  12   1        0.15        0.00     24.02 o 
  -1  12   1       33.22        0.00     20.84 o 
   0  12   1       17.43        0.00     16.95 o 
   1  12   1       16.54        8.48     24.02 o 
   2  12   1       50.91       66.75     27.90 o 
   3  12   1       26.63       54.39     27.55 o 
   4  12   1       19.89      110.90   1247.08 o 
 -14   0   2        5.69        2.12     12.01 o 
 -12   0   2       15.06       25.43     31.08 o 
 -10   0   2      550.91      496.28     42.42 o 
  -8   0   2      218.50      307.39     30.03 o 
  -6   0   2       11.97       22.25      5.30 o 
  -4   0   2     3643.01     3096.18     81.96 o 
  -2   0   2      328.84      319.26     12.03 o 
   0   0   2     7108.62     7251.02    278.75 o 
   2   0   2     2816.83     2469.00     62.35 o 
   4   0   2     3308.42     3240.17     84.93 o 
   6   0   2     1253.88     1260.13     55.25 o 
   8   0   2        0.21        7.06      7.77 o 
  10   0   2       55.47       43.44     18.72 o 
  12   0   2        3.11       24.02     30.73 o 
 -14   1   2      121.87      159.66     23.31 o 
 -13   1   2        9.81       20.13     13.07 o 
 -12   1   2       48.31       44.50     15.19 o 
 -11   1   2        2.16        7.77      6.36 o 
 -10   1   2      330.38      369.61     27.21 o 
  -9   1   2       76.66      109.85     14.13 o 
  -8   1   2      278.27      320.50     20.14 o 
  -7   1   2      240.54      244.87     14.13 o 
  -6   1   2       61.40       63.93      7.77 o 
  -5   1   2       41.36      234.89     10.95 o 
  -4   1   2       77.76      184.41      8.83 o 
  -3   1   2      226.86      284.95     19.44 o 
  -2   1   2       42.13       40.98      4.59 o 
  -1   1   2       55.81       68.54      4.59 o 
   0   1   2     3105.25     2955.64    107.02 o 
   1   1   2      404.09      315.48     11.68 o 
   2   1   2      193.30      244.62      9.90 o 
   3   1   2      934.14      880.02     25.87 o 
   4   1   2      931.78      861.37     21.25 o 
   5   1   2      414.68      364.16     12.37 o 
   6   1   2      115.00      112.34     19.43 o 
   7   1   2       16.54       28.25      9.54 o 
   8   1   2      213.31      286.88     20.49 o 
   9   1   2       12.85       53.68     15.89 o 
  10   1   2      247.56      282.64     23.32 o 
  11   1   2        8.04       19.78      8.12 o 
  12   1   2      116.70      148.71     20.84 o 
  13   1   2       96.79      129.98     18.37 o 
  14   1   2      160.89      242.32    640.42 o 
 -14   2   2        6.80        8.48     10.60 o 
 -13   2   2        5.84        3.53     13.77 o 
 -12   2   2       66.02       84.77     18.72 o 
 -11   2   2        8.31        9.89      5.65 o 
 -10   2   2      479.55      456.63     33.22 o 
  -9   2   2        7.04        0.00     13.07 o 
  -8   2   2      784.98      713.37     28.65 o 
  -7   2   2      644.29      677.57     28.29 o 
  -6   2   2        0.20        5.30      2.47 o 
  -5   2   2     3192.10     2964.71     52.36 o 
  -4   2   2       13.57       19.07      3.53 o 
  -3   2   2     5023.78     5122.69    129.55 o 
  -2   2   2      888.44      759.90     21.98 o 
  -1   2   2      234.27      259.90     12.73 o 
   0   2   2     3864.59     3538.90    128.25 o 
   1   2   2      156.05      151.27     11.31 o 
   2   2   2      223.49      200.43     10.25 o 
   3   2   2     2317.01     1946.07     62.99 o 
   4   2   2        3.92        5.65      2.83 o 
   5   2   2     1758.00     2097.21     45.40 o 
   6   2   2      110.97      123.64     12.72 o 
   7   2   2       28.10       21.90      6.71 o 
   8   2   2      853.63      825.15     35.37 o 
   9   2   2       47.01      123.62     18.37 o 
  10   2   2       33.48       27.20     13.42 o 
  11   2   2        0.14        5.30      7.42 o 
  12   2   2        0.95       14.48     17.66 o 
  13   2   2       10.26        9.18     13.42 o 
 -14   3   2        8.25       21.19     17.31 o 
 -13   3   2       76.73       86.54     15.89 o 
 -12   3   2        2.02       26.13     15.19 o 
 -11   3   2      137.28      144.12     18.02 o 
 -10   3   2       20.96        6.36     12.71 o 
  -9   3   2       27.51       70.99     11.30 o 
  -8   3   2       36.37       51.57      7.77 o 
  -7   3   2      172.92      184.42     16.96 o 
  -6   3   2        1.04       84.41      6.36 o 
  -5   3   2      237.97      394.37     15.55 o 
  -4   3   2     1071.34     1501.90     41.80 o 
  -3   3   2        0.69        4.24      3.88 o 
  -2   3   2       83.99       82.31      6.36 o 
  -1   3   2      687.10     1081.04     37.53 o 
   0   3   2      901.49      778.95     51.03 o 
   1   3   2      479.47      429.14     23.00 o 
   2   3   2     1663.94     1530.41     49.71 o 
   3   3   2     1055.48     1109.14     62.35 o 
   4   3   2      561.20      580.38     19.10 o 
   5   3   2      818.60      829.71     24.41 o 
   6   3   2      270.14      242.05     16.61 o 
   7   3   2     1673.29     1704.57     62.70 o 
   8   3   2      600.48      539.47     28.99 o 
   9   3   2       18.22        0.00     24.37 o 
  10   3   2       43.28       37.09     12.36 o 
  11   3   2       90.89      111.62     17.31 o 
  12   3   2        0.00       22.25     15.89 o 
  13   3   2      212.35      261.77     23.67 o 
 -14   4   2       12.71       33.55     19.07 o 
 -13   4   2       63.61       72.05     16.95 o 
 -12   4   2        0.25        0.00     15.54 o 
 -11   4   2       97.27       97.84     18.72 o 
 -10   4   2       20.70       47.33     16.25 o 
  -9   4   2       19.97       27.20     13.07 o 
  -8   4   2       61.21       77.00     10.95 o 
  -7   4   2     2133.56     2035.01     54.95 o 
  -6   4   2      209.73      264.64     15.19 o 
  -5   4   2      733.54      736.84     23.35 o 
  -4   4   2     1032.93      993.82     30.09 o 
  -3   4   2     2629.62     3071.40     82.15 o 
  -2   4   2       34.04       29.67      6.00 o 
  -1   4   2        0.09        7.42      2.83 o 
   0   4   2     1529.52     1472.33     74.50 o 
   1   4   2      190.47      301.78     18.73 o 
   2   4   2       52.61       35.68      6.71 o 
   3   4   2     1101.51      976.35     84.64 o 
   4   4   2      470.77      521.48     37.83 o 
   5   4   2      439.55      444.69     20.50 o 
   6   4   2      259.57      264.65     25.09 o 
   7   4   2       99.38      141.65     19.43 o 
   8   4   2      135.19      143.42     16.25 o 
   9   4   2      594.27      733.46     44.18 o 
  10   4   2       79.43      115.85     21.55 o 
  11   4   2       65.36       56.16     12.01 o 
  12   4   2        1.45        0.71     17.31 o 
 -13   5   2        2.16        0.00     26.49 o 
 -12   5   2      132.61      152.60     25.08 o 
 -11   5   2       73.93       49.80     13.42 o 
 -10   5   2       12.77       19.07     16.60 o 
  -9   5   2        0.47       21.19     14.83 o 
  -8   5   2      135.70      142.36     16.25 o 
  -7   5   2      253.75      239.91     24.73 o 
  -6   5   2       31.60       33.55     10.95 o 
  -5   5   2       17.76       21.90      5.65 o 
  -4   5   2       68.34       55.10      9.89 o 
  -3   5   2      452.50      569.89     27.93 o 
  -2   5   2      389.47      343.95     21.21 o 
  -1   5   2       46.69       87.95      8.48 o 
   0   5   2       42.72      290.34     21.19 o 
   1   5   2     1052.56     1235.31     48.86 o 
   2   5   2      116.71      135.65     10.95 o 
   3   5   2      104.21      104.56     25.43 o 
   4   5   2       84.07      114.09     13.07 o 
   5   5   2      410.97      383.13     20.50 o 
   6   5   2       16.03       33.55     11.66 o 
   7   5   2     1790.86     1812.67     65.17 o 
   8   5   2        8.15        3.53      5.65 o 
   9   5   2       77.10       41.33     32.14 o 
  10   5   2       10.26        5.65     13.07 o 
  11   5   2       45.78       49.80     13.07 o 
  12   5   2      126.79      129.63     23.67 o 
 -12   6   2       64.46      117.97     24.37 o 
 -11   6   2        4.52       15.19     10.60 o 
 -10   6   2       45.74       29.67     18.01 o 
  -9   6   2        4.61      121.14     22.60 o 
  -8   6   2      122.38      138.47     15.54 o 
  -7   6   2      304.74      266.77     39.22 o 
  -6   6   2      358.69      402.86     37.81 o 
  -5   6   2      375.79      345.63     27.57 o 
  -4   6   2      913.90      949.17     35.38 o 
  -3   6   2      684.32      752.55     36.43 o 
  -2   6   2      269.14      330.40     18.38 o 
  -1   6   2      469.82      496.69     18.74 o 
   0   6   2        4.21      128.91     12.01 o 
   1   6   2     1156.33     1172.10     43.19 o 
   2   6   2      102.02       70.30      8.83 o 
   3   6   2       82.25       58.64     20.13 o 
   4   6   2      550.72      581.19     28.99 o 
   5   6   2        0.17        6.36      5.65 o 
   6   6   2      287.30      329.31     39.93 o 
   7   6   2       66.56       66.76     17.66 o 
   8   6   2       99.06       78.06     12.72 o 
   9   6   2        6.53        0.00     15.19 o 
  10   6   2        3.86        8.48     30.37 o 
  11   6   2        8.09        8.48     10.95 o 
  12   6   2       11.96      212.26    948.29 o 
 -12   7   2      179.99      265.29    471.58 o 
 -11   7   2        6.10       13.42     15.19 o 
 -10   7   2      490.25      504.64     70.32 o 
  -9   7   2       96.94       61.46     19.07 o 
  -8   7   2      216.23      219.39     20.84 o 
  -7   7   2      155.76      223.96     27.91 o 
  -6   7   2       13.11       81.58     16.60 o 
  -5   7   2        0.84       10.95      7.06 o 
  -4   7   2       36.89       62.87     12.36 o 
  -3   7   2        8.88       22.60      8.83 o 
  -2   7   2       14.33       13.07      6.00 o 
  -1   7   2      168.75      150.85     18.02 o 
   0   7   2      222.63      229.65     21.20 o 
   1   7   2        4.69       30.02     12.01 o 
   2   7   2      121.36      104.21     16.96 o 
   3   7   2       68.90       66.40     14.48 o 
   4   7   2      522.64      564.85     33.58 o 
   5   7   2       24.05       17.31      7.77 o 
   6   7   2      174.29      202.77     26.49 o 
   7   7   2       12.00       20.84     16.60 o 
   8   7   2      109.82      112.33     17.31 o 
   9   7   2       17.81        4.24     18.37 o 
  10   7   2      221.60      221.85     33.56 o 
  11   7   2        2.02       44.50     51.92 o 
 -11   8   2        8.92       23.66     18.01 o 
 -10   8   2       63.24       60.75     21.19 o 
  -9   8   2        4.51        0.00     18.72 o 
  -8   8   2       40.60       43.09     12.01 o 
  -7   8   2       23.21       17.31     26.14 o 
  -6   8   2       80.24      107.73     19.07 o 
  -5   8   2      110.83       98.20     16.25 o 
  -4   8   2      687.90      748.44     37.83 o 
  -3   8   2      226.02      232.82     22.61 o 
  -2   8   2      308.24      278.44     24.38 o 
  -1   8   2       93.41       81.24     18.01 o 
   0   8   2     1541.96     2342.34    161.09 o 
   1   8   2        9.68       31.43     10.60 o 
   2   8   2      322.62      338.86     25.44 o 
   3   8   2       59.57       69.58     15.89 o 
   4   8   2       84.41       82.30     15.54 o 
   5   8   2        7.75        6.00      8.12 o 
   6   8   2      117.33      115.86     22.96 o 
   7   8   2        7.61        0.00     15.54 o 
   8   8   2        0.57        0.00     19.78 o 
   9   8   2        3.21        0.00     20.48 o 
  10   8   2       58.52       95.01     38.85 o 
 -10   9   2      101.43       57.57     36.38 o 
  -9   9   2       90.36       97.49     40.97 o 
  -8   9   2       15.35       15.89     11.30 o 
  -7   9   2       47.74       73.46     22.60 o 
  -6   9   2        5.17       20.48     12.71 o 
  -5   9   2       37.59       32.14     13.77 o 
  -4   9   2       36.68       51.21     14.48 o 
  -3   9   2        5.70        8.48     11.65 o 
  -2   9   2       79.49       68.17     19.43 o 
  -1   9   2        0.24        9.89     10.24 o 
   0   9   2      217.68      203.14     33.56 o 
   1   9   2       16.65       20.84      9.89 o 
   2   9   2       91.96       91.13     16.60 o 
   3   9   2       96.83      114.44     17.31 o 
   4   9   2      109.05      143.76     20.49 o 
   5   9   2      145.18      154.72     21.90 o 
   6   9   2       21.52       27.90     15.19 o 
   7   9   2      104.85      141.99     26.84 o 
   8   9   2        4.26        8.48     10.95 o 
   9   9   2       82.86       21.55     34.61 o 
  -8  10   2       24.56        5.65     14.48 o 
  -7  10   2       51.63       28.61    896.76 o 
  -6  10   2        1.06        0.00     15.54 o 
  -5  10   2      131.12      123.98     28.61 o 
  -4  10   2        0.61        0.00     20.48 o 
  -3  10   2      200.47      178.05     33.91 o 
  -2  10   2       22.53        0.00     14.48 o 
  -1  10   2      218.42      128.95     25.79 o 
   0  10   2       10.77       16.95     14.48 o 
   1  10   2      161.06      133.17     35.68 o 
   2  10   2        0.33       16.60     13.77 o 
   3  10   2       98.99      105.97     19.78 o 
   4  10   2       16.98        2.12     15.89 o 
   5  10   2       63.69       31.43     18.37 o 
   6  10   2       12.86       23.31     25.08 o 
   7  10   2        1.93        1.06     19.78 o 
   8  10   2       33.74       37.79     28.61 o 
  -6  11   2        8.39        0.00     23.31 o 
  -5  11   2        4.92        1.41     23.31 o 
  -4  11   2       11.04        0.00     21.54 o 
  -3  11   2        1.41       13.07     14.83 o 
  -2  11   2       19.53       14.13     15.19 o 
  -1  11   2       17.45        0.00     15.19 o 
   0  11   2        0.01        5.65     14.48 o 
   1  11   2        0.27        2.12     14.83 o 
   2  11   2       14.82       15.19     14.48 o 
   3  11   2       44.32       91.48     20.13 o 
   4  11   2        8.70        7.06     22.60 o 
   5  11   2       20.60       27.55     20.48 o 
   6  11   2       42.06       10.95    268.78 o 
  -3  12   2        7.35       12.71     29.67 o 
  -2  12   2       12.91        0.00     24.72 o 
  -1  12   2        3.17       16.25     31.43 o 
   0  12   2       49.83       34.26     17.31 o 
   1  12   2        1.98        0.35     25.78 o 
   2  12   2       58.15       48.74     26.14 o 
   3  12   2       32.78       21.19     31.08 o 
 -15   0   3       35.00        6.71    397.69 o 
 -13   0   3      115.81      120.10     24.73 o 
 -11   0   3      104.25      150.12     21.90 o 
  -9   0   3      295.46      319.78     40.64 o 
  -7   0   3     1988.79     1965.32     94.35 o 
  -5   0   3     3528.31     3308.04     98.48 o 
  -3   0   3     1238.36      926.13     72.80 o 
  -1   0   3     4590.43     4443.60    112.05 o 
   1   0   3     2561.07     2332.82     63.75 o 
   3   0   3       15.00        0.00      9.18 o 
   5   0   3     1758.54     2045.90     64.91 o 
   7   0   3      311.01      289.77     28.98 o 
   9   0   3     1607.97     1730.95    112.94 o 
  11   0   3       66.64       63.22     16.25 o 
  13   0   3       61.09       51.57     22.60 o 
 -14   1   3       39.08       35.67     13.42 o 
 -13   1   3      111.20      116.56     15.90 o 
 -12   1   3        8.37       21.19     12.36 o 
 -11   1   3       94.79       83.01     12.36 o 
 -10   1   3        7.31       26.84     12.71 o 
  -9   1   3        0.18       10.60      9.89 o 
  -8   1   3        1.26       10.95      4.94 o 
  -7   1   3        0.18       13.42      9.54 o 
  -6   1   3       35.49        0.00     26.14 o 
  -5   1   3       98.64       99.98      5.65 o 
  -4   1   3      340.05      315.04     12.02 o 
  -3   1   3     1086.33     1007.92     25.54 o 
  -2   1   3        6.50       21.90      4.24 o 
  -1   1   3     5568.76     5226.98     98.06 o 
   0   1   3     2490.14     2329.08     71.65 o 
   1   1   3      961.36      932.63     25.20 o 
   2   1   3      407.79      367.56     14.50 o 
   3   1   3      493.71      430.53     23.70 o 
   4   1   3      218.71      188.71     10.25 o 
   5   1   3       35.21       57.93      6.00 o 
   6   1   3       88.49       78.42     17.66 o 
   7   1   3      117.10      128.23     15.19 o 
   8   1   3      113.19      122.57     16.25 o 
   9   1   3      262.20      337.42     32.86 o 
  10   1   3       46.88       39.20     14.83 o 
  11   1   3       48.54       64.99     15.54 o 
  12   1   3       11.52       26.14     16.25 o 
  13   1   3       63.31       87.59     15.54 o 
  14   1   3        1.32        0.00     19.78 o 
 -14   2   3       93.67      120.45     22.61 o 
 -13   2   3       12.06       21.90     15.54 o 
 -12   2   3       83.42       81.95     16.25 o 
 -11   2   3      159.89      150.13     16.96 o 
 -10   2   3        0.31       95.36     20.13 o 
  -9   2   3     1002.38      935.70     50.23 o 
  -8   2   3       91.91      113.74     10.95 o 
  -7   2   3      163.09      120.12     17.66 o 
  -6   2   3     1571.40     1416.77     44.31 o 
  -5   2   3       30.53       23.31      3.53 o 
  -4   2   3     1345.63     1174.94     31.21 o 
  -3   2   3       21.46       21.90      9.18 o 
  -2   2   3       69.97       67.83      7.42 o 
  -1   2   3     7399.34     6811.34    141.20 o 
   0   2   3      129.57      167.50     16.96 o 
   1   2   3     6393.43     5655.51    126.83 o 
   2   2   3     2178.63     1969.65     43.07 o 
   3   2   3      385.83      408.40     20.15 o 
   4   2   3       57.26       86.54      9.18 o 
   5   2   3      103.75       98.91      7.42 o 
   6   2   3       65.72      104.20     19.07 o 
   7   2   3       94.28       95.37     19.43 o 
   8   2   3      295.54      304.23     21.55 o 
   9   2   3      247.73      177.01     37.80 o 
  10   2   3      192.58      164.27     26.50 o 
  11   2   3       32.47        9.89      8.12 o 
  12   2   3        4.19       18.37     20.13 o 
  13   2   3      145.36      155.42     19.43 o 
 -14   3   3       83.55       89.01     25.43 o 
 -13   3   3       32.17       36.38     15.89 o 
 -12   3   3       33.01       33.55     16.95 o 
 -11   3   3        4.92       10.95      8.12 o 
 -10   3   3       32.54       40.97     12.01 o 
  -9   3   3      224.56      251.55     20.14 o 
  -8   3   3     1714.77     1732.20     47.82 o 
  -7   3   3      562.95      579.13     24.75 o 
  -6   3   3        0.24        7.42      9.18 o 
  -5   3   3       81.77      129.29      8.83 o 
  -4   3   3      218.77      179.52      9.19 o 
  -3   3   3      350.64      402.34     36.77 o 
  -2   3   3        2.77        3.53      3.53 o 
  -1   3   3     2211.25     2519.53     79.73 o 
   0   3   3      974.84      988.02     41.82 o 
   1   3   3       64.56      136.00     11.66 o 
   2   3   3      112.78      101.40     10.60 o 
   3   3   3      542.53      601.27     25.47 o 
   4   3   3     1568.65     1586.02     38.64 o 
   5   3   3       65.69       74.88      7.77 o 
   6   3   3      416.41      436.52     20.50 o 
   7   3   3       72.69       53.34     13.42 o 
   8   3   3      185.17      185.47     18.72 o 
   9   3   3      477.51      438.95     31.81 o 
  10   3   3      164.67      201.00     21.90 o 
  11   3   3       34.38       15.19      7.77 o 
  12   3   3      178.59      222.90     24.02 o 
  13   3   3        1.33        0.00     28.96 o 
 -14   4   3      191.88      238.44     40.27 o 
 -13   4   3       21.33       39.91     15.54 o 
 -12   4   3      169.77      172.74     22.61 o 
 -11   4   3       28.32       14.83      9.18 o 
 -10   4   3      661.96      679.08     43.13 o 
  -9   4   3      260.11      308.80     32.15 o 
  -8   4   3      328.79      428.99     20.50 o 
  -7   4   3        7.25      104.54     34.26 o 
  -6   4   3      656.59      699.13     25.82 o 
  -5   4   3      111.60       97.85      9.18 o 
  -4   4   3      690.82      667.18     22.29 o 
  -3   4   3       30.46       32.85     13.42 o 
  -2   4   3        6.56        8.83      2.47 o 
  -1   4   3      260.33      292.29     15.90 o 
   0   4   3     3999.70     3981.49    165.72 o 
   1   4   3      105.58      135.66     12.01 o 
   2   4   3     7655.38     8451.03    208.45 o 
   3   4   3        0.02       18.72     12.01 o 
   4   4   3      371.78      503.67     33.93 o 
   5   4   3       56.74       43.09      7.77 o 
   6   4   3      318.25      298.96     30.04 o 
   7   4   3       46.32       22.96     22.60 o 
   8   4   3       22.20       15.89      7.77 o 
   9   4   3       69.59      121.50     20.13 o 
  10   4   3       37.57       30.37     12.71 o 
  11   4   3        1.54        8.48      8.12 o 
  12   4   3       20.37       34.26     18.72 o 
 -13   5   3       23.74        3.89     18.72 o 
 -12   5   3      103.41      187.56     27.55 o 
 -11   5   3       33.03       24.02     12.01 o 
 -10   5   3       74.62       71.35     20.49 o 
  -9   5   3       68.55       69.58     19.78 o 
  -8   5   3     1798.33     1801.61     72.96 o 
  -7   5   3        9.81       23.66     19.78 o 
  -6   5   3      227.35      221.88     17.67 o 
  -5   5   3      116.97      121.52     10.95 o 
  -4   5   3       69.43       60.05      7.06 o 
  -3   5   3       13.43        9.18      4.94 o 
  -2   5   3      628.44      921.35     33.95 o 
  -1   5   3      442.67      500.26     20.86 o 
   0   5   3      340.26      496.96     46.30 o 
   1   5   3       14.60       19.78      7.77 o 
   2   5   3      174.74      163.23     13.78 o 
   3   5   3      666.81      638.36     49.51 o 
   4   5   3      318.82      348.09     24.38 o 
   5   5   3      137.25      151.90     13.78 o 
   6   5   3      529.80      497.71     36.76 o 
   7   5   3       34.97       10.24     14.48 o 
   8   5   3        0.69        1.77      6.71 o 
   9   5   3       44.52       43.09     15.54 o 
  10   5   3      234.59      261.43     27.91 o 
  11   5   3       95.44       83.01     14.13 o 
  12   5   3       64.21       89.36     33.91 o 
 -13   6   3       77.65       89.71    297.75 o 
 -12   6   3        2.95        7.77     21.19 o 
 -11   6   3       62.53       87.24     17.31 o 
 -10   6   3       19.66       19.78     20.13 o 
  -9   6   3      133.97      186.51     31.44 o 
  -8   6   3       89.71      119.04     18.37 o 
  -7   6   3      261.37      382.64     44.16 o 
  -6   6   3      458.42      388.08     33.58 o 
  -5   6   3      811.62      857.66     37.14 o 
  -4   6   3      367.31      410.67     22.62 o 
  -3   6   3      659.10      732.70     29.70 o 
  -2   6   3      438.37      401.20     16.97 o 
  -1   6   3     1506.51     1667.79     53.49 o 
   0   6   3      380.41      566.22     53.72 o 
   1   6   3     1162.53     1204.97     46.73 o 
   2   6   3     1121.16     1207.26     49.55 o 
   3   6   3      448.48      534.08     43.48 o 
   4   6   3      319.37      284.82     32.16 o 
   5   6   3      129.74      125.05     17.66 o 
   6   6   3       11.41       12.01     15.54 o 
   7   6   3       19.43        0.35     13.42 o 
   8   6   3       31.60       36.38     13.77 o 
   9   6   3        0.74        0.00     25.08 o 
  10   6   3        0.01        0.00     18.37 o 
  11   6   3        5.78        6.00     14.13 o 
 -12   7   3       13.54      113.02     33.20 o 
 -11   7   3      386.11      549.08     59.36 o 
 -10   7   3        1.45        7.77     17.66 o 
  -9   7   3      102.37      109.85     27.20 o 
  -8   7   3        1.56        4.24      8.12 o 
  -7   7   3       26.94        0.00     18.01 o 
  -6   7   3       31.14       14.83     15.54 o 
  -5   7   3      202.99      181.94     15.90 o 
  -4   7   3       98.36       99.61     14.48 o 
  -3   7   3       66.16      223.23     34.61 o 
  -2   7   3        0.39        2.12      5.65 o 
  -1   7   3       46.33      114.08     18.01 o 
   0   7   3        2.48       16.95      8.48 o 
   1   7   3      445.45      465.49     29.69 o 
   2   7   3      108.62       73.47     13.78 o 
   3   7   3      910.43      937.66     54.47 o 
   4   7   3        5.09        3.53     11.30 o 
   5   7   3      210.68      302.06     28.26 o 
   6   7   3       48.00       19.43     19.78 o 
   7   7   3      164.24      203.47     21.20 o 
   8   7   3        1.42       11.30     14.48 o 
   9   7   3      409.09      553.35     49.82 o 
  10   7   3       17.44       22.25     18.01 o 
  11   7   3      182.08      174.50     69.94 o 
 -11   8   3        0.24        4.59     18.72 o 
 -10   8   3       32.97        8.83     27.55 o 
  -9   8   3       57.72       91.13     21.90 o 
  -8   8   3       38.62       38.50     11.66 o 
  -7   8   3      512.16      480.65     44.88 o 
  -6   8   3       34.30       20.13     12.71 o 
  -5   8   3      653.55      656.11     33.94 o 
  -4   8   3      189.42      187.94     19.78 o 
  -3   8   3      654.94      702.11     47.73 o 
  -2   8   3      130.42      144.12     26.85 o 
  -1   8   3     1222.14     1121.36     74.66 o 
   0   8   3      430.94      493.72     43.12 o 
   1   8   3       69.36       48.74     12.36 o 
   2   8   3      216.34      205.26     18.37 o 
   3   8   3      390.46      444.55     34.98 o 
   4   8   3       17.20        6.00     11.66 o 
   5   8   3       28.01       33.55     14.13 o 
   6   8   3       11.63       15.54     12.71 o 
   7   8   3       19.02       26.14     17.31 o 
   8   8   3        3.82        9.89      9.89 o 
   9   8   3       13.51        0.00     21.19 o 
  10   8   3        3.11        0.00   1513.36 o 
 -10   9   3      114.43      122.92     29.32 o 
  -9   9   3       35.65       46.62     21.90 o 
  -8   9   3       75.49       64.99     19.43 o 
  -7   9   3      102.85      110.20     32.85 o 
  -6   9   3       28.75       60.40     17.66 o 
  -5   9   3       85.39       63.23     17.31 o 
  -4   9   3        1.88       44.50     15.89 o 
  -3   9   3      134.91      132.11     28.61 o 
  -2   9   3        2.41       28.25     13.42 o 
  -1   9   3      127.46       82.30     15.19 o 
   0   9   3       67.91       78.06     18.01 o 
   1   9   3      201.77      231.75     24.02 o 
   2   9   3      238.37      199.26     22.96 o 
   3   9   3      151.31      167.44     18.37 o 
   4   9   3      156.92      121.87     17.66 o 
   5   9   3        0.04        6.36     15.19 o 
   6   9   3       51.45       66.05     18.37 o 
   7   9   3        1.35        8.83     18.37 o 
   8   9   3       43.82       26.84     12.71 o 
   9   9   3       42.87       61.10    925.71 o 
  -8  10   3      120.59       46.27     26.49 o 
  -7  10   3        7.38       12.36    270.89 o 
  -6  10   3      242.52      254.01     45.22 o 
  -5  10   3        9.11        0.00     17.66 o 
  -4  10   3      204.33       91.85     22.61 o 
  -3  10   3        0.16       11.30     14.83 o 
  -2  10   3      128.74       54.04     19.07 o 
  -1  10   3        1.70        3.53     15.89 o 
   0  10   3      118.89       88.31     22.61 o 
   1  10   3       76.51       51.57     14.83 o 
   2  10   3      243.38      197.13     28.26 o 
   3  10   3        0.01        4.59     11.65 o 
   4  10   3       70.01       84.42     22.61 o 
   5  10   3       12.57        9.54     18.01 o 
   6  10   3       25.30        8.48     20.48 o 
   7  10   3       29.49       12.01     24.72 o 
  -6  11   3        0.23        0.00     24.02 o 
  -5  11   3        0.01        4.24     22.96 o 
  -4  11   3       19.60        0.00     20.48 o 
  -3  11   3       39.31       29.31     15.89 o 
  -2  11   3        4.23        8.12     15.54 o 
  -1  11   3        1.35       11.30     15.54 o 
   0  11   3       24.71       26.14     16.60 o 
   1  11   3        0.12       18.72     16.60 o 
   2  11   3       38.39       11.30     13.42 o 
   3  11   3       24.43       63.93     26.49 o 
   4  11   3       25.68       67.11     24.72 o 
   5  11   3        5.09       14.13     22.25 o 
  -4  12   3       18.77       13.07    331.64 o 
  -3  12   3       25.56       33.55     27.20 o 
  -2  12   3        6.65       12.01     23.66 o 
  -1  12   3       34.70       23.31     31.43 o 
   0  12   3        0.08        0.00     26.13 o 
   1  12   3       38.37       57.92     31.43 o 
   2  12   3       35.22       53.33     27.55 o 
   3  12   3       28.26        4.94    265.60 o 
 -14   0   4        1.51       10.60     14.48 o 
 -12   0   4       55.45       73.11     18.72 o 
 -10   0   4     2999.61     3079.80    147.60 o 
  -8   0   4     1438.38     1425.04     61.97 o 
  -6   0   4     3039.10     3424.39    106.02 o 
  -4   0   4      272.59      312.84     13.43 o 
  -2   0   4       68.65       59.35      9.89 o 
   0   0   4      489.96      435.11     23.72 o 
   2   0   4      122.21      121.55     10.60 o 
   4   0   4      693.57      801.05     32.20 o 
   6   0   4      622.46      490.82     49.51 o 
   8   0   4      124.03      159.67     26.49 o 
  10   0   4       42.45        9.89     18.72 o 
  12   0   4        1.17        6.36     21.19 o 
 -15   1   4        2.95        0.00    386.73 o 
 -14   1   4       42.88       32.85     17.31 o 
 -13   1   4       14.98       25.08     11.65 o 
 -12   1   4        3.84       15.89     12.01 o 
 -11   1   4        4.49       17.66      6.71 o 
 -10   1   4        1.18        5.65     10.60 o 
  -9   1   4        3.39        0.00      9.18 o 
  -8   1   4        2.67       12.01      4.94 o 
  -7   1   4       41.52       53.69     17.31 o 
  -6   1   4      297.54      272.49     11.66 o 
  -5   1   4      252.48      305.00     10.25 o 
  -4   1   4        9.77       62.16      4.94 o 
  -3   1   4      277.39      260.56     16.26 o 
  -2   1   4     3659.39     3337.31     66.01 o 
  -1   1   4     4811.37     4582.71     89.91 o 
   0   1   4    30847.96    31284.00    887.40 o 
   1   1   4      343.64      279.40     12.38 o 
   2   1   4        8.56       22.96      4.59 o 
   3   1   4      276.52      317.06     24.04 o 
   4   1   4       58.22       67.11      8.48 o 
   5   1   4       27.91       65.34      6.36 o 
   6   1   4      571.21      535.67     32.88 o 
   7   1   4       45.47       20.13     13.77 o 
   8   1   4     1427.46     1389.42     49.91 o 
   9   1   4      213.65      220.80     20.84 o 
  10   1   4      355.03      362.89     28.97 o 
  11   1   4       56.37       64.64     14.48 o 
  12   1   4       57.52       66.75     18.01 o 
  13   1   4       11.45        0.00     32.49 o 
 -14   2   4       50.44        9.54     30.37 o 
 -13   2   4        9.01       13.42     12.01 o 
 -12   2   4        4.80       12.71     11.65 o 
 -11   2   4      141.15      168.50     15.54 o 
 -10   2   4      536.64      489.90     28.28 o 
  -9   2   4      238.42      327.17     23.32 o 
  -8   2   4      264.03      266.42     15.90 o 
  -7   2   4      164.82      186.89     11.66 o 
  -6   2   4       98.11      121.87      9.54 o 
  -5   2   4      121.98      221.86     10.60 o 
  -4   2   4       14.72       14.13      4.24 o 
  -3   2   4       28.07      249.72     28.26 o 
  -2   2   4     2370.22     2140.22     48.10 o 
  -1   2   4       15.11       74.17     10.24 o 
   0   2   4      309.65      313.29     18.03 o 
   1   2   4      554.48      503.56     19.46 o 
   2   2   4       16.86       44.86      5.65 o 
   3   2   4       49.44      198.16     14.13 o 
   4   2   4        0.78       12.71      5.30 o 
   5   2   4       84.28       98.20      7.77 o 
   6   2   4        4.68        0.00     16.25 o 
   7   2   4       45.37       37.44     18.72 o 
   8   2   4       53.00       42.03      9.89 o 
   9   2   4       13.08       42.73     17.66 o 
  10   2   4       41.48       43.80     26.49 o 
  11   2   4       24.50       39.56     10.95 o 
  12   2   4        6.17       21.19     16.95 o 
  13   2   4        0.00       28.25     31.08 o 
 -13   3   4        0.20        0.00     18.37 o 
 -12   3   4        3.79        3.88     19.07 o 
 -11   3   4       19.54       29.31      7.77 o 
 -10   3   4       47.85       57.57     10.95 o 
  -9   3   4        0.02       36.38     10.60 o 
  -8   3   4        1.48        9.89      4.59 o 
  -7   3   4      150.28      142.37     13.42 o 
  -6   3   4      892.31      937.33     33.97 o 
  -5   3   4        0.09       25.78      4.24 o 
  -4   3   4       52.74       59.69      8.83 o 
  -3   3   4     1542.39     1887.94     77.69 o 
  -2   3   4     1244.54     1300.80     44.67 o 
  -1   3   4      913.58      814.69     24.79 o 
   0   3   4     1569.28     1579.48     72.76 o 
   1   3   4        4.19       70.99      9.18 o 
   2   3   4      326.19      373.64     17.32 o 
   3   3   4      290.80      244.93     36.40 o 
   4   3   4      293.38      295.45     17.67 o 
   5   3   4      472.08      487.14     18.38 o 
   6   3   4      548.14      537.36     30.05 o 
   7   3   4     1827.80     1987.72     78.29 o 
   8   3   4      527.35      503.33     31.10 o 
   9   3   4      794.08      862.72     44.55 o 
  10   3   4        6.86        2.12     13.42 o 
  11   3   4      210.88      205.60     21.20 o 
  12   3   4        6.43       44.15     18.37 o 
  13   3   4      175.76      142.00    161.08 o 
 -13   4   4        8.56        2.83     17.31 o 
 -12   4   4        0.44        8.12     17.66 o 
 -11   4   4       95.89       64.29     14.13 o 
 -10   4   4       28.14       38.85     26.14 o 
  -9   4   4       29.90       32.49     12.36 o 
  -8   4   4        0.63       25.43      7.06 o 
  -7   4   4      932.08      895.37     45.28 o 
  -6   4   4        0.24        1.06      7.06 o 
  -5   4   4      423.03      391.31     16.26 o 
  -4   4   4       25.67       25.78      6.36 o 
  -3   4   4     2723.39     3011.13    126.22 o 
  -2   4   4      401.15      598.55     28.99 o 
  -1   4   4     1795.10     1847.78     49.68 o 
   0   4   4       12.97      247.58     18.01 o 
   1   4   4      223.35      195.77     13.07 o 
   2   4   4       42.00       39.91      8.48 o 
   3   4   4      122.30      167.45     39.92 o 
   4   4   4        1.52       15.19     10.24 o 
   5   4   4      119.72      143.42     12.72 o 
   6   4   4       66.78      105.61     15.54 o 
   7   4   4      556.03      597.04     34.29 o 
   8   4   4       11.69        6.36      6.00 o 
   9   4   4        1.44        0.00     26.13 o 
  10   4   4        0.42        8.83     10.95 o 
  11   4   4       59.94       64.28     13.77 o 
  12   4   4        0.05       60.75     22.25 o 
 -13   5   4       21.46       26.84     28.25 o 
 -12   5   4       32.16       35.32     18.72 o 
 -11   5   4       44.17       47.33     16.95 o 
 -10   5   4       35.52       51.57     19.43 o 
  -9   5   4        2.36        0.00     14.48 o 
  -8   5   4       50.24      140.57     22.60 o 
  -7   5   4        1.41        4.94     14.48 o 
  -6   5   4       19.84       25.43      7.77 o 
  -5   5   4      287.49      262.55     18.02 o 
  -4   5   4       33.42       11.30      4.59 o 
  -3   5   4      513.22      726.57     35.36 o 
  -2   5   4       86.78      131.41     10.60 o 
  -1   5   4     1131.44     1039.22     38.24 o 
   0   5   4      329.48      327.64     21.91 o 
   1   5   4      388.67      421.70     22.98 o 
   2   5   4     1265.04     1310.92     47.80 o 
   3   5   4     1117.60     1228.22     69.02 o 
   4   5   4      369.33      340.69     28.63 o 
   5   5   4      654.00      601.78     30.41 o 
   6   5   4      276.13      301.04     28.27 o 
   7   5   4     1145.40     1002.97     62.62 o 
   8   5   4      240.50      268.50     25.44 o 
   9   5   4      318.60      279.83     27.21 o 
  10   5   4       93.43       62.17     15.89 o 
  11   5   4      130.69      125.04     17.66 o 
 -13   6   4        3.27       10.95    246.16 o 
 -12   6   4        9.62       20.48     20.48 o 
 -11   6   4       57.98       52.27     14.13 o 
 -10   6   4      121.23      175.56     27.20 o 
  -9   6   4        2.96        0.00     16.95 o 
  -8   6   4      185.70      191.12     19.08 o 
  -7   6   4       68.95       62.52     20.84 o 
  -6   6   4      162.55      186.53     24.38 o 
  -5   6   4       46.17       38.15      6.71 o 
  -4   6   4      632.95      602.50     33.94 o 
  -3   6   4      371.24      477.83     24.74 o 
  -2   6   4      892.60      892.60     37.85 o 
  -1   6   4       39.91       19.78      5.30 o 
   0   6   4      193.23      292.19     36.39 o 
   1   6   4        7.65        7.77      6.36 o 
   2   6   4       92.28       66.05     10.95 o 
   3   6   4       75.37       92.19     22.25 o 
   4   6   4      234.95      274.52     23.67 o 
   5   6   4      297.63      272.78     25.09 o 
   6   6   4       91.71       40.27     37.09 o 
   7   6   4       78.12       19.07     22.25 o 
   8   6   4        1.17       11.30     10.24 o 
   9   6   4       20.71        0.00     22.25 o 
  10   6   4      287.30      233.18     31.80 o 
  11   6   4        0.01        2.83     12.01 o 
 -12   7   4       71.92       83.00     35.32 o 
 -11   7   4       31.59       37.08     19.78 o 
 -10   7   4        8.15        0.00     17.66 o 
  -9   7   4        3.14       36.02     14.48 o 
  -8   7   4        7.40        2.47      7.77 o 
  -7   7   4        8.93       10.60     14.83 o 
  -6   7   4       49.27       66.05     20.49 o 
  -5   7   4       17.78       18.72      7.06 o 
  -4   7   4      148.04      145.90     20.84 o 
  -3   7   4       43.61      101.37     12.72 o 
  -2   7   4        1.41       31.79      9.54 o 
  -1   7   4       61.46       52.28     14.48 o 
   0   7   4     2072.85     2332.18    127.95 o 
   1   7   4      114.57      152.95     20.49 o 
   2   7   4      809.02      673.34     41.38 o 
   3   7   4       85.88       97.14     15.19 o 
   4   7   4      305.00      277.02     26.85 o 
   5   7   4       18.44       12.01      7.06 o 
   6   7   4      169.05      171.68     27.55 o 
   7   7   4        5.65       10.95     14.83 o 
   8   7   4      203.14      165.68     24.73 o 
   9   7   4       13.79        9.89     17.66 o 
  10   7   4      217.97      274.49     35.68 o 
 -11   8   4        1.26        0.00     19.42 o 
 -10   8   4      266.09      454.68     43.45 o 
  -9   8   4       46.65       33.91     19.07 o 
  -8   8   4       88.67      105.26     17.66 o 
  -7   8   4       92.28      116.21     28.26 o 
  -6   8   4        0.05        0.00     14.13 o 
  -5   8   4       55.30       45.56     10.95 o 
  -4   8   4      335.15      266.43     28.27 o 
  -3   8   4       14.37       42.38     22.96 o 
  -2   8   4       18.30       24.37     12.71 o 
  -1   8   4      261.05      266.40     24.73 o 
   0   8   4       16.08       26.14      9.89 o 
   1   8   4       23.19      110.90     26.49 o 
   2   8   4       57.94       22.96      7.06 o 
   3   8   4       24.83       10.95     16.25 o 
   4   8   4      262.75      241.31     29.68 o 
   5   8   4        0.15        2.12     12.36 o 
   6   8   4      394.41      443.11     49.12 o 
   7   8   4        1.20        9.89     14.13 o 
   8   8   4        1.34        3.18     10.95 o 
   9   8   4        5.02       24.02     30.37 o 
  10   8   4      123.37       32.14   1179.06 o 
 -10   9   4        0.20        0.00     22.25 o 
  -9   9   4       18.70       45.21     23.31 o 
  -8   9   4       27.33       11.66     12.71 o 
  -7   9   4        4.97       16.25     19.42 o 
  -6   9   4        0.04       23.31     19.78 o 
  -5   9   4        4.78       12.71     13.77 o 
  -4   9   4        1.23       33.90     14.83 o 
  -3   9   4        9.32        0.00     20.48 o 
  -2   9   4        3.15       17.31     12.36 o 
  -1   9   4      185.20      163.92     22.96 o 
   0   9   4      466.38      517.74     44.88 o 
   1   9   4      201.77      103.16     20.84 o 
   2   9   4       23.63       36.02     12.36 o 
   3   9   4      114.22      173.44     27.55 o 
   4   9   4      117.06       89.01     17.31 o 
   5   9   4       22.48       32.49     14.83 o 
   6   9   4       31.02       43.80     14.83 o 
   7   9   4       15.66       47.68     18.72 o 
   8   9   4       19.65       12.71     11.66 o 
  -8  10   4       62.37       45.92     20.49 o 
  -7  10   4       62.53       55.10     29.32 o 
  -6  10   4       39.48       32.49     21.54 o 
  -5  10   4      130.62      132.11     22.96 o 
  -4  10   4       32.89       22.60     21.19 o 
  -3  10   4       99.24      102.79     26.14 o 
  -2  10   4       44.54       25.78     15.19 o 
  -1  10   4       29.90       29.67     16.60 o 
   0  10   4       36.83       29.31     11.66 o 
   1  10   4       24.20       21.90     13.07 o 
   2  10   4       55.25       19.07     13.42 o 
   3  10   4       38.65       30.37     12.01 o 
   4  10   4       15.06       14.83    239.10 o 
   5  10   4       76.00       43.44     18.37 o 
   6  10   4       41.98       45.56     16.25 o 
   7  10   4        1.61        0.00     25.78 o 
  -6  11   4        0.12       85.11     91.47 o 
  -5  11   4        0.01       13.07     23.31 o 
  -4  11   4        2.05       15.89     23.31 o 
  -3  11   4       20.74        7.42     18.37 o 
  -2  11   4       20.30       16.25     14.13 o 
  -1  11   4       13.55        0.35     14.83 o 
   0  11   4        6.97        0.00     15.54 o 
   1  11   4        0.08       12.01     15.19 o 
   2  11   4        2.39       14.48     13.07 o 
   3  11   4       50.75       91.12     16.60 o 
   4  11   4        0.19       12.36     32.49 o 
   5  11   4       50.62        0.00    105.96 o 
  -4  12   4       11.44        9.54    376.49 o 
  -3  12   4       85.38      162.12     40.62 o 
  -2  12   4        1.94       24.72     24.72 o 
  -1  12   4       18.49      271.95    101.01 o 
   1  12   4       10.70        0.00     27.90 o 
   2  12   4       28.98       51.92     26.84 o 
   3  12   4        0.52       27.90    296.67 o 
 -15   0   5       11.46       16.60     46.97 o 
 -13   0   5       81.80       90.07     19.43 o 
 -11   0   5      738.47      775.68     46.67 o 
  -9   0   5     1352.78     1352.91     71.50 o 
  -7   0   5      769.76      713.85     32.19 o 
  -5   0   5      408.67      394.93     17.68 o 
  -3   0   5      317.16      265.53     16.97 o 
  -1   0   5    36512.35    39007.47    835.92 o 
   1   0   5     2075.27     1992.58     55.15 o 
   3   0   5      222.11      238.54     21.20 o 
   5   0   5       42.64       74.88     12.01 o 
   7   0   5       19.61        4.94     14.13 o 
   9   0   5       47.14       43.80     42.03 o 
  11   0   5       16.87       28.96     13.42 o 
 -15   1   5      268.96      349.04     65.36 o 
 -14   1   5       24.51       21.54     13.42 o 
 -13   1   5       49.34       31.43     12.36 o 
 -12   1   5       62.15       34.61     14.13 o 
 -11   1   5      433.98      347.38     20.14 o 
 -10   1   5      107.17       80.89     16.25 o 
  -9   1   5      204.98      194.31     16.96 o 
  -8   1   5        1.06       13.77      4.24 o 
  -7   1   5       52.57       45.56     12.36 o 
  -6   1   5       96.39       22.25     22.61 o 
  -5   1   5      115.87      143.43      6.71 o 
  -4   1   5       80.90      148.37      8.83 o 
  -3   1   5      288.34      322.06     18.74 o 
  -2   1   5       36.06       60.05      6.36 o 
  -1   1   5     1327.67     1215.16     29.11 o 
   0   1   5     1292.36     1237.54     39.39 o 
   1   1   5      181.09      183.77      8.83 o 
   2   1   5       51.16       68.53      7.42 o 
   3   1   5      506.99      590.96     28.29 o 
   4   1   5      279.86      349.52     16.26 o 
   5   1   5      299.95      330.07     15.20 o 
   6   1   5      183.09      167.46     24.38 o 
   7   1   5      985.46      900.70     38.21 o 
   8   1   5      362.95      299.66     21.56 o 
   9   1   5     1297.90     1267.79     55.20 o 
  10   1   5      133.05      115.51     17.66 o 
  11   1   5       31.84       27.55      9.18 o 
  12   1   5       42.75       21.54     17.66 o 
  13   1   5        3.49        0.00    356.00 o 
 -14   2   5      116.26       93.25     29.67 o 
 -13   2   5       10.69       34.96     12.01 o 
 -12   2   5      184.96      186.52     20.14 o 
 -11   2   5       53.13       39.56      9.18 o 
 -10   2   5      302.30      281.25     24.38 o 
  -9   2   5      637.33      592.54     35.00 o 
  -8   2   5     1478.18     1488.68     44.62 o 
  -7   2   5      242.55      191.16     16.25 o 
  -6   2   5      925.71      958.35     29.37 o 
  -5   2   5      696.10      663.70     16.98 o 
  -4   2   5       20.52       45.21      6.36 o 
  -3   2   5      542.74      541.97     23.70 o 
  -2   2   5      131.08      115.18      7.77 o 
  -1   2   5     3979.68     3699.95     81.26 o 
   0   2   5      504.73      480.42     28.30 o 
   1   2   5     1373.65     1332.93     33.70 o 
   2   2   5     1075.17     1012.10     33.65 o 
   3   2   5       88.17       74.54     20.49 o 
   4   2   5      311.19      334.69     16.96 o 
   5   2   5        7.29       13.42      3.53 o 
   6   2   5        4.14        0.71      7.77 o 
   7   2   5        0.10        6.00      9.54 o 
   8   2   5       83.66       82.65     14.48 o 
   9   2   5      183.37      173.10     22.26 o 
  10   2   5       17.17        0.00     15.19 o 
  11   2   5        1.32        4.24      7.42 o 
  12   2   5        3.40       16.25     17.66 o 
 -13   3   5        1.65       28.61     25.08 o 
 -12   3   5       79.76       72.05     20.49 o 
 -11   3   5        2.06       15.54      6.36 o 
 -10   3   5       91.17      113.03     13.78 o 
  -9   3   5       87.24       91.13     12.36 o 
  -8   3   5     1386.97     1435.18     44.25 o 
  -7   3   5      869.57      868.46     40.68 o 
  -6   3   5      104.20       90.08     11.66 o 
  -5   3   5      356.59      367.60     16.97 o 
  -4   3   5        1.31        4.24      3.53 o 
  -3   3   5      130.24      183.72     22.61 o 
  -2   3   5       56.89       44.15      6.36 o 
  -1   3   5      699.15      691.16     24.42 o 
   0   3   5      355.01      320.66     19.44 o 
   1   3   5      717.35      675.53     31.14 o 
   2   3   5      791.25      706.35     22.29 o 
   3   3   5       77.09       63.94      7.42 o 
   4   3   5      167.03      134.25     13.78 o 
   5   3   5      150.73      134.24      9.89 o 
   6   3   5      938.26      902.07     53.77 o 
   7   3   5        0.23       10.24     11.65 o 
   8   3   5       18.76       28.25      8.12 o 
   9   3   5        1.52        0.00     18.01 o 
  10   3   5      118.10       92.55     18.01 o 
  11   3   5       23.79       37.44      9.89 o 
  12   3   5       22.61       51.56     18.37 o 
 -13   4   5       26.92       38.85     25.43 o 
 -12   4   5        6.21       20.48     20.48 o 
 -11   4   5       11.27       19.07     10.24 o 
 -10   4   5      144.30      148.72     20.14 o 
  -9   4   5       14.24       24.37     10.95 o 
  -8   4   5     1982.64     1958.65     63.78 o 
  -7   4   5       65.82       74.88     47.68 o 
  -6   4   5     1330.15     1392.20     50.63 o 
  -5   4   5      241.23      243.10     14.84 o 
  -4   4   5     2170.67     2430.87     72.75 o 
  -3   4   5      150.59      175.59     14.84 o 
  -2   4   5       42.52       60.05     12.72 o 
  -1   4   5       49.37       52.63     14.48 o 
   0   4   5      794.15      760.11     36.80 o 
   1   4   5       75.37      164.96     14.84 o 
   2   4   5     3068.88     3264.81     86.77 o 
   3   4   5      103.97      103.50     16.60 o 
   4   4   5      344.53      308.17     19.79 o 
   5   4   5      312.76      323.34     17.32 o 
   6   4   5       87.43       95.37     29.67 o 
   7   4   5        6.49       48.74     12.01 o 
   8   4   5       32.83       52.98     10.60 o 
   9   4   5       19.80       16.95     13.07 o 
  10   4   5      155.98      126.11     17.31 o 
  11   4   5        7.60        7.06      9.18 o 
  12   4   5        9.26      126.08   1241.07 o 
 -13   5   5       89.62       56.16     28.96 o 
 -12   5   5       12.82        2.83     19.78 o 
 -11   5   5      155.87      175.21     23.31 o 
 -10   5   5       13.33       47.33     17.31 o 
  -9   5   5       76.97       49.80     17.66 o 
  -8   5   5     1019.04      999.28     48.46 o 
  -7   5   5        9.21       33.55     13.77 o 
  -6   5   5       16.91       34.97     10.95 o 
  -5   5   5      144.97      152.97     14.13 o 
  -4   5   5       40.42       58.98      9.54 o 
  -3   5   5      725.47      959.24     50.93 o 
  -2   5   5      111.54      229.26     17.31 o 
  -1   5   5      102.74      123.99     11.66 o 
   0   5   5        0.33       53.68      7.77 o 
   1   5   5     1084.51     1108.29     43.89 o 
   2   5   5      747.56      785.92     36.78 o 
   3   5   5      636.24      687.75     36.07 o 
   4   5   5      316.38      369.27     28.27 o 
   5   5   5      277.13      259.00     20.49 o 
   6   5   5      415.86      419.84     34.28 o 
   7   5   5       12.84        5.30     10.95 o 
   8   5   5      110.54       66.41     13.42 o 
   9   5   5       99.18      111.26     20.84 o 
  10   5   5        9.29        3.18     12.36 o 
  11   5   5       57.41       46.27     11.30 o 
 -13   6   5       28.09       23.66    822.92 o 
 -12   6   5       52.10       67.11     23.31 o 
 -11   6   5       10.47        8.48     10.95 o 
 -10   6   5       17.16       15.89     24.02 o 
  -9   6   5      128.91      157.90     21.19 o 
  -8   6   5      245.97      212.69     20.49 o 
  -7   6   5      322.00      426.84     38.51 o 
  -6   6   5      110.06       93.96     18.02 o 
  -5   6   5     1007.35     1111.21     50.24 o 
  -4   6   5        7.40       11.65      6.00 o 
  -3   6   5      493.60      600.59     44.89 o 
  -2   6   5      121.10      109.16     10.95 o 
  -1   6   5      447.67      357.72     23.33 o 
   0   6   5        4.00       10.60      7.42 o 
   1   6   5      116.76       86.19     15.54 o 
   2   6   5       34.04       35.67     10.95 o 
   3   6   5      226.35      262.86     36.39 o 
   4   6   5        4.44        4.94     12.71 o 
   5   6   5      279.52      252.98     24.03 o 
   6   6   5        0.02        0.00     14.83 o 
   7   6   5        2.40       20.84     16.25 o 
   8   6   5      138.26       95.02     19.78 o 
   9   6   5      265.23      210.91     31.44 o 
  10   6   5       92.76       97.13     20.84 o 
  11   6   5       50.18        0.00     72.05 o 
 -12   7   5       27.31       20.84     32.14 o 
 -11   7   5      143.53      106.68     22.96 o 
 -10   7   5        0.29       22.96     32.85 o 
  -9   7   5        5.20        0.00     15.89 o 
  -8   7   5        9.56        1.77      7.77 o 
  -7   7   5      123.25      119.04     23.67 o 
  -6   7   5       77.05       49.80     22.96 o 
  -5   7   5       16.84       15.54      7.42 o 
  -4   7   5      287.36      310.23     29.68 o 
  -3   7   5       14.88       28.96     52.98 o 
  -2   7   5      126.15      160.37     25.43 o 
  -1   7   5        1.37       27.55     11.65 o 
   0   7   5      951.76      986.57     65.44 o 
   1   7   5        3.66       10.95      7.42 o 
   2   7   5      259.65      194.68     21.91 o 
   3   7   5      117.88      122.57     18.02 o 
   4   7   5      119.95       97.49     17.66 o 
   5   7   5        0.24       14.48      9.89 o 
   6   7   5        2.38       16.60     11.30 o 
   7   7   5        2.75        4.59     14.13 o 
   8   7   5        0.57        6.71     10.95 o 
   9   7   5       95.86      117.27     26.84 o 
  10   7   5        0.31        0.00   1060.23 o 
 -11   8   5       74.09      166.36     32.49 o 
 -10   8   5        7.63       16.95     19.78 o 
  -9   8   5        8.77       13.42     18.01 o 
  -8   8   5       40.92       49.45     13.77 o 
  -7   8   5       88.94      102.43     22.25 o 
  -6   8   5       48.16      107.37     19.78 o 
  -5   8   5      216.98      168.16     19.78 o 
  -4   8   5       98.69       43.45     16.25 o 
  -3   8   5       10.32        0.00     29.31 o 
  -2   8   5       14.97       24.02      8.83 o 
  -1   8   5      317.61      290.80     27.91 o 
   0   8   5       29.13       33.55     10.60 o 
   1   8   5       35.61       42.38     12.71 o 
   2   8   5        1.45        5.30      9.54 o 
   3   8   5       44.94      115.14     22.60 o 
   4   8   5        4.19        0.00     13.42 o 
   5   8   5       73.28       37.79     10.95 o 
   6   8   5       32.22       16.95     19.78 o 
   7   8   5       33.33       18.01     16.60 o 
   8   8   5        1.13        2.83     13.77 o 
   9   8   5       15.75       11.30     28.61 o 
 -10   9   5        0.01       14.13     21.90 o 
  -9   9   5        3.63       10.60     20.84 o 
  -8   9   5        1.57        0.71     12.71 o 
  -7   9   5       18.39       25.43     22.25 o 
  -6   9   5        0.07        0.00     24.02 o 
  -5   9   5        9.60        4.94     11.65 o 
  -4   9   5       13.45       12.71     16.60 o 
  -3   9   5       21.94        0.00     19.78 o 
  -2   9   5        0.99       18.01     12.01 o 
  -1   9   5       23.29       50.15     13.07 o 
   0   9   5        0.23        0.00      8.12 o 
   1   9   5      145.40      108.45     16.96 o 
   2   9   5        5.07        0.00     10.24 o 
   3   9   5        0.01        0.00     10.95 o 
   4   9   5        6.00       27.90     12.36 o 
   5   9   5        2.81        7.77      9.18 o 
   6   9   5       15.15       20.48     17.66 o 
   7   9   5       43.96       60.40     16.60 o 
   8   9   5        6.37        0.00     90.06 o 
  -8  10   5       60.61      107.37     23.31 o 
  -7  10   5        3.44        0.00     26.49 o 
  -6  10   5      100.52       84.77     31.44 o 
  -5  10   5       30.10       18.72     15.54 o 
  -4  10   5       46.22       65.34     20.49 o 
  -3  10   5       23.67       36.38     20.48 o 
  -2  10   5       16.87       14.48     13.77 o 
  -1  10   5      148.58       55.81     22.96 o 
   0  10   5        1.64       17.66      9.54 o 
   1  10   5       25.19       28.25     14.48 o 
   2  10   5       61.12       48.04     12.01 o 
   3  10   5       25.24       39.56     13.77 o 
   4  10   5       38.07       43.44     25.78 o 
   5  10   5        0.00        5.30     18.72 o 
   6  10   5        4.35        6.71     16.95 o 
  -7  11   5        3.98        0.00   1254.48 o 
  -6  11   5        3.88      147.63   1154.18 o 
  -5  11   5        1.09       27.55     21.19 o 
  -4  11   5       14.29       46.62     24.02 o 
  -3  11   5       24.83        0.00     18.01 o 
  -2  11   5        0.03        1.77     14.83 o 
  -1  11   5        5.63        0.71     16.60 o 
   0  11   5        4.19        3.88     15.89 o 
   1  11   5       38.69       30.73     15.54 o 
   2  11   5       17.06       25.08     15.19 o 
   3  11   5        4.01        2.12     13.42 o 
  -3  12   5        0.01        3.88    888.23 o 
  -2  12   5        7.11      138.45     87.23 o 
 -14   0   6       29.28       17.31     12.36 o 
 -12   0   6      429.20      423.70     47.71 o 
 -10   0   6     2498.29     2450.45    106.00 o 
  -8   0   6     1270.40     1214.55     50.27 o 
  -6   0   6      187.00      186.20     28.62 o 
  -4   0   6        0.78        0.35      3.53 o 
  -2   0   6     2786.31     2464.92     74.86 o 
   0   0   6       12.56       18.37      5.65 o 
   2   0   6     1511.02     1479.28     49.65 o 
   4   0   6       62.21       64.29     10.60 o 
   6   0   6      567.77      541.62     41.72 o 
   8   0   6      109.35      115.15     21.90 o 
  10   0   6       33.60       66.40     19.07 o 
  12   0   6       73.29       84.06     45.21 o 
 -15   1   6        1.27        0.00   1293.68 o 
 -14   1   6       62.85       43.80     12.72 o 
 -13   1   6       15.92        7.06     13.07 o 
 -12   1   6       50.17       69.93     16.25 o 
 -11   1   6        0.03        2.12      4.94 o 
 -10   1   6       48.03       47.68     11.30 o 
  -9   1   6        5.94        0.00     21.90 o 
  -8   1   6        0.05       20.48      5.30 o 
  -7   1   6        6.90       16.95      8.48 o 
  -6   1   6      610.98      642.59     20.16 o 
  -5   1   6      537.63      517.03     14.15 o 
  -4   1   6      377.05      391.02     13.43 o 
  -3   1   6      189.63      241.71     20.14 o 
  -2   1   6      592.13      543.52     18.75 o 
  -1   1   6        2.65        1.41      3.88 o 
   0   1   6     5269.93     5161.16    145.08 o 
   1   1   6       95.16      108.81     14.48 o 
   2   1   6      152.92      124.37      8.48 o 
   3   1   6       25.29       60.75      9.18 o 
   4   1   6      899.59      882.20     26.19 o 
   5   1   6      656.49      687.81     26.17 o 
   6   1   6     2138.17     2075.01     63.10 o 
   7   1   6       23.07        0.00     22.96 o 
   8   1   6     1177.54     1036.27     42.10 o 
   9   1   6       82.74       77.35     14.48 o 
  10   1   6      101.60       70.64     15.54 o 
  11   1   6      246.98      234.58     22.96 o 
  12   1   6      124.61       88.66     21.55 o 
 -14   2   6        4.21        7.77     10.95 o 
 -13   2   6      164.84      144.83     17.66 o 
 -12   2   6       22.22        9.89     13.07 o 
 -11   2   6      676.39      671.66     36.06 o 
 -10   2   6      335.86      348.40     22.97 o 
  -9   2   6      448.75      417.05     24.03 o 
  -8   2   6       53.68       64.28      8.12 o 
  -7   2   6      346.37      367.90     16.26 o 
  -6   2   6      131.55      109.51      8.13 o 
  -5   2   6      365.16      437.25     17.32 o 
  -4   2   6      617.54      607.37     18.39 o 
  -3   2   6      398.15      317.86     21.57 o 
  -2   2   6     6000.15     5688.48    117.88 o 
  -1   2   6      207.80      189.42     13.08 o 
   0   2   6      685.47      680.88     28.31 o 
   1   2   6     1620.24     1557.03     46.12 o 
   2   2   6        3.29       10.24      4.94 o 
   3   2   6      453.63      425.32     28.64 o 
   4   2   6      322.91      301.46     15.90 o 
   5   2   6      423.27      454.55     20.85 o 
   6   2   6      326.01      302.84     22.97 o 
   7   2   6       33.03       26.49     15.19 o 
   8   2   6       30.21       18.72      7.77 o 
   9   2   6       24.38        0.00     40.97 o 
  10   2   6        7.34        1.06     16.25 o 
  11   2   6       11.68        9.54      8.48 o 
  12   2   6       26.81       27.55     19.07 o 
 -14   3   6        3.35        0.00     50.50 o 
 -13   3   6      154.74      124.34     23.31 o 
 -12   3   6       10.35        2.47     14.83 o 
 -11   3   6      151.33      134.23     14.84 o 
 -10   3   6        7.53        0.00      9.54 o 
  -9   3   6      372.78      445.61     25.80 o 
  -8   3   6        6.30        4.94      3.53 o 
  -7   3   6       97.82      112.68     12.01 o 
  -6   3   6      158.59      120.82     10.95 o 
  -5   3   6      149.15      134.96      7.77 o 
  -4   3   6       46.51       38.50      6.00 o 
  -3   3   6     2574.82     2655.24     71.80 o 
  -2   3   6      101.75       91.14     10.24 o 
  -1   3   6     1603.25     1547.46     49.65 o 
   0   3   6      314.84      329.43     21.21 o 
   1   3   6      267.53      274.60     23.33 o 
   2   3   6       77.12      109.50     10.60 o 
   3   3   6     1720.50     1728.80     47.85 o 
   4   3   6       45.80      107.02     14.48 o 
   5   3   6     1751.95     1669.79     50.31 o 
   6   3   6       83.53      114.09     15.54 o 
   7   3   6      396.64      335.72     26.15 o 
   8   3   6      423.69      419.47     31.45 o 
   9   3   6      331.54      332.84     28.27 o 
  10   3   6       30.63        1.41     13.07 o 
  11   3   6      132.75      152.24     20.49 o 
  12   3   6       44.70       17.31     42.38 o 
 -14   4   6       20.37        1.77     52.27 o 
 -13   4   6        0.02        0.00     13.77 o 
 -12   4   6      125.92      109.50     19.78 o 
 -11   4   6      101.81       90.07     19.07 o 
 -10   4   6       31.69       63.93     25.08 o 
  -9   4   6       90.95        0.00     27.90 o 
  -8   4   6       38.46       49.09     10.60 o 
  -7   4   6      457.96      424.85     19.09 o 
  -6   4   6      389.05      351.31     21.56 o 
  -5   4   6     1242.89     1257.93     41.42 o 
  -4   4   6     1526.42     1787.17     66.61 o 
  -3   4   6     1512.96     1466.36     77.96 o 
  -2   4   6      325.24      333.29     17.67 o 
  -1   4   6     2937.52     2926.46     77.52 o 
   0   4   6      202.26      174.90     14.13 o 
   1   4   6     1473.43     1396.05     42.87 o 
   2   4   6        1.66        7.42      6.36 o 
   3   4   6        1.18       27.19      7.77 o 
   4   4   6      321.56      371.41     28.62 o 
   5   4   6       64.11       55.81      8.83 o 
   6   4   6       76.96       85.13     13.78 o 
   7   4   6     1133.49     1226.51     51.30 o 
   8   4   6       25.24       19.07      7.77 o 
   9   4   6        2.21        0.00     31.79 o 
  10   4   6       84.73       77.35     14.13 o 
  11   4   6       12.03        8.48     10.60 o 
 -13   5   6        7.10        0.00     25.43 o 
 -12   5   6      218.08      178.40     40.27 o 
 -11   5   6       17.61        7.06      9.54 o 
 -10   5   6      113.70      115.51     22.61 o 
  -9   5   6      132.91      117.98     24.02 o 
  -8   5   6       10.44       18.72      7.42 o 
  -7   5   6      327.59      607.78     36.04 o 
  -6   5   6        1.07        1.06      9.18 o 
  -5   5   6      228.09      207.05     16.61 o 
  -4   5   6        1.15       25.08      9.18 o 
  -3   5   6      645.18      753.58     60.82 o 
  -2   5   6       37.67      158.23     13.07 o 
  -1   5   6        0.40        0.35      3.18 o 
   0   5   6      180.23      225.41     18.37 o 
   1   5   6       12.04       18.01      7.77 o 
   2   5   6     1108.19     1182.43     48.84 o 
   3   5   6      502.67      537.31     57.27 o 
   4   5   6     1044.27     1093.95     52.01 o 
   5   5   6      342.96      316.62     28.62 o 
   6   5   6      422.64      392.98     30.75 o 
   7   5   6       32.92       63.93     14.13 o 
   8   5   6      123.02       96.79     13.42 o 
   9   5   6       96.16      104.91     17.66 o 
  10   5   6        0.56       11.65     13.07 o 
  11   5   6       21.57        0.00     44.50 o 
 -13   6   6        2.71       25.43    995.25 o 
 -12   6   6       30.18        0.00     28.25 o 
 -11   6   6        3.54       12.01     10.95 o 
 -10   6   6       12.66        0.00     17.66 o 
  -9   6   6       19.21        5.30     13.07 o 
  -8   6   6       27.78       39.56      9.54 o 
  -7   6   6       89.92       64.64     22.96 o 
  -6   6   6      593.15      634.19     56.21 o 
  -5   6   6       81.00       90.07     14.13 o 
  -4   6   6     1313.21     1280.67     62.30 o 
  -3   6   6      295.49      372.44     35.34 o 
  -2   6   6     1122.92     1212.79     41.76 o 
  -1   6   6      128.32       91.14     12.01 o 
   0   6   6        0.02        5.65      7.42 o 
   1   6   6      187.40      155.80     21.20 o 
   2   6   6        1.41       45.56     13.07 o 
   3   6   6       76.93       66.41     12.36 o 
   4   6   6       27.93       62.16     15.54 o 
   5   6   6       13.63       22.96     12.01 o 
   6   6   6        8.13        0.00     14.48 o 
   7   6   6        3.27        0.00     15.54 o 
   8   6   6        1.52        3.53     10.24 o 
   9   6   6       64.21       76.64     21.55 o 
  10   6   6       20.92       27.55     16.95 o 
 -12   7   6       42.48        0.00   1577.00 o 
 -11   7   6       75.05       58.28     13.42 o 
 -10   7   6       29.13       22.60     16.60 o 
  -9   7   6        6.04       13.42     17.31 o 
  -8   7   6      228.34      195.37     23.67 o 
  -7   7   6       17.63        0.35     26.84 o 
  -6   7   6      162.32      155.43     27.55 o 
  -5   7   6      100.54       86.54     17.31 o 
  -4   7   6      161.19      178.04     24.02 o 
  -3   7   6       11.98       46.27     10.60 o 
  -2   7   6       42.79       98.54     21.90 o 
  -1   7   6       27.82       34.61     10.95 o 
   0   7   6      184.65      251.89     26.50 o 
   1   7   6        1.61       15.89     14.83 o 
   2   7   6      286.01      267.12     22.61 o 
   3   7   6      209.73      257.19     22.96 o 
   4   7   6      191.88      189.00     20.49 o 
   5   7   6       36.63       18.01      9.54 o 
   6   7   6      106.94       98.90     16.95 o 
   7   7   6       49.03       49.80     20.13 o 
   8   7   6       35.87        1.41     12.36 o 
   9   7   6        7.09       25.78     18.37 o 
  10   7   6        1.06        0.00   1174.66 o 
 -10   8   6      185.52      306.62     35.68 o 
  -9   8   6        4.28        7.42     18.37 o 
  -8   8   6      139.82      137.41     27.55 o 
  -7   8   6        0.40        5.30     19.42 o 
  -6   8   6        0.33       42.03     18.37 o 
  -5   8   6      224.00      169.58     33.21 o 
  -4   8   6       11.18        0.35     13.07 o 
  -3   8   6      127.23      187.92     54.05 o 
  -2   8   6        0.11       32.85     10.24 o 
  -1   8   6       48.77       55.10     12.72 o 
   0   8   6      177.14      156.85     20.49 o 
   1   8   6       54.40       40.62     13.77 o 
   2   8   6        0.95       30.02     13.07 o 
   3   8   6        2.47        5.30      9.89 o 
   4   8   6        0.04        2.12     12.36 o 
   5   8   6        0.06        4.24      9.18 o 
   6   8   6      252.74      296.76     33.56 o 
   7   8   6        0.70        0.00     16.60 o 
   8   8   6      119.31       50.16     18.01 o 
   9   8   6        1.23       27.90    967.34 o 
 -10   9   6       15.53        0.00     31.08 o 
  -9   9   6       29.77       18.01     15.89 o 
  -8   9   6       36.20       29.67     19.07 o 
  -7   9   6       51.23       76.29     24.37 o 
  -6   9   6        1.04       37.44     21.19 o 
  -5   9   6       66.26       53.33     16.60 o 
  -4   9   6        5.99       18.01     15.54 o 
  -3   9   6        7.69       13.07     24.02 o 
  -2   9   6       58.10       51.21     13.77 o 
  -1   9   6        5.09       33.90     15.19 o 
   0   9   6      188.03      192.18     51.22 o 
   1   9   6       12.71       22.96     12.71 o 
   2   9   6       27.34       25.08     12.71 o 
   3   9   6        0.03        0.00      9.89 o 
   4   9   6        5.70       22.60     18.01 o 
   5   9   6       18.77        9.89      9.18 o 
   6   9   6       12.42       19.07     18.37 o 
   7   9   6        0.38        0.00     23.31 o 
  -8  10   6       18.54        4.24     24.37 o 
  -7  10   6        5.90       29.31     25.78 o 
  -6  10   6       29.06       10.60     21.90 o 
  -5  10   6        2.21        0.71     14.13 o 
  -4  10   6        2.09        0.00     27.55 o 
  -3  10   6        0.64        0.00     17.66 o 
  -2  10   6       67.27       44.86     16.25 o 
  -1  10   6        2.61        9.54     11.65 o 
   0  10   6       18.27       18.72     12.36 o 
   1  10   6       86.92       25.78     12.36 o 
   2  10   6       11.90       14.13     15.19 o 
   3  10   6       16.61        7.42     14.13 o 
   4  10   6        0.07        0.00     25.43 o 
   5  10   6       51.58       22.60     11.66 o 
   6  10   6        0.08       14.48     20.48 o 
  -6  11   6        9.62       32.49    898.48 o 
  -5  11   6       13.58        0.00     73.46 o 
  -4  11   6        8.35        0.00     21.90 o 
  -3  11   6       27.23        4.94     16.60 o 
  -2  11   6        2.71       19.42     15.54 o 
  -1  11   6       30.76       14.13     20.84 o 
   0  11   6       67.43      120.80     21.55 o 
   1  11   6       29.97       65.34     19.07 o 
   2  11   6       78.66       72.05     16.25 o 
   3  11   6       83.25       66.76    349.68 o 
  -3  12   6       32.20       55.10    991.75 o 
 -15   0   7      224.89       50.16   1330.03 o 
 -13   0   7      364.84      360.75     44.52 o 
 -11   0   7     1254.92     1130.73     62.62 o 
  -9   0   7      423.93      425.52     40.29 o 
  -7   0   7        3.33        4.59      5.65 o 
  -5   0   7       79.66      109.86     14.48 o 
  -3   0   7      298.86      376.44     28.63 o 
  -1   0   7     5107.68     4984.66    126.18 o 
   1   0   7     1465.28     1388.83     47.51 o 
   3   0   7       97.61       87.25     11.66 o 
   5   0   7      399.99      402.56     25.09 o 
   7   0   7      184.79      121.53     30.38 o 
   9   0   7        5.74       18.37     21.90 o 
  11   0   7       26.75       19.78     13.07 o 
 -14   1   7        7.32       10.60     10.60 o 
 -13   1   7        0.21        0.00     10.95 o 
 -12   1   7       27.38       26.84     13.77 o 
 -11   1   7        0.53        4.59      4.94 o 
 -10   1   7        4.99        0.00     40.26 o 
  -9   1   7        1.37        0.00     27.55 o 
  -8   1   7      150.53      144.13     10.95 o 
  -7   1   7        9.32       31.08      6.00 o 
  -6   1   7      592.21      582.05     19.80 o 
  -5   1   7      250.74      367.16     14.49 o 
  -4   1   7      407.87      365.91     14.14 o 
  -3   1   7     1084.04     1095.94     39.67 o 
  -2   1   7       53.62       83.71      8.83 o 
  -1   1   7     5826.88     5940.24    108.79 o 
   0   1   7     2206.09     2366.23     72.13 o 
   1   1   7        2.64       22.96      9.89 o 
   2   1   7        3.66       23.31      6.00 o 
   3   1   7      190.55      209.52     12.72 o 
   4   1   7       37.80       64.64     12.01 o 
   5   1   7       58.01       42.03      8.12 o 
   6   1   7       79.78       71.35     12.01 o 
   7   1   7     1037.19      973.15     45.63 o 
   8   1   7      197.35      169.93     16.25 o 
   9   1   7      986.86      884.46     54.81 o 
  10   1   7      136.84       93.25     17.66 o 
  11   1   7      127.66      163.54     25.08 o 
  12   1   7      127.12      298.48   1253.60 o 
 -14   2   7      102.18       94.66     16.25 o 
 -13   2   7       14.98       20.13     12.01 o 
 -12   2   7      275.23      288.29     25.79 o 
 -11   2   7      194.77      197.12     18.72 o 
 -10   2   7      118.18      115.51     20.13 o 
  -9   2   7      640.92      640.96     42.42 o 
  -8   2   7      808.31      793.27     28.29 o 
  -7   2   7       65.04       58.99      7.06 o 
  -6   2   7      613.66      588.42     20.86 o 
  -5   2   7       87.17      101.38      6.71 o 
  -4   2   7       81.63      154.37     11.66 o 
  -3   2   7     1285.40     1439.29     40.04 o 
  -2   2   7       83.42      122.58      9.89 o 
  -1   2   7     3736.43     3638.18     84.18 o 
   0   2   7      513.74      526.23     24.40 o 
   1   2   7     1048.97     1004.20     36.12 o 
   2   2   7       69.98       87.25     10.60 o 
   3   2   7      108.39       76.30     12.01 o 
   4   2   7       82.31      103.50     10.24 o 
   5   2   7      164.50      146.26     12.72 o 
   6   2   7        2.38        0.00     10.60 o 
   7   2   7       25.43        0.00     53.33 o 
   8   2   7      164.19      182.63     20.14 o 
   9   2   7      123.10      111.97     18.72 o 
  10   2   7        0.04       25.78     13.07 o 
  11   2   7       25.14       26.84      9.18 o 
  12   2   7       65.44       12.01     43.44 o 
 -14   3   7        0.88        0.35     48.03 o 
 -13   3   7        8.94        5.30     14.48 o 
 -12   3   7       13.71       10.95     15.89 o 
 -11   3   7        0.02        5.30      5.65 o 
 -10   3   7        3.83        0.00     10.24 o 
  -9   3   7        0.00       21.54     10.24 o 
  -8   3   7       93.28       83.01     10.60 o 
  -7   3   7      384.38      401.13     28.98 o 
  -6   3   7        2.24       39.56     10.24 o 
  -5   3   7       17.80       49.45      5.65 o 
  -4   3   7      497.11      457.86     22.27 o 
  -3   3   7        6.69       16.25      6.00 o 
  -2   3   7      276.83      297.22     18.38 o 
  -1   3   7     1040.90      989.25     42.49 o 
   0   3   7      818.98      891.37     38.57 o 
   1   3   7      657.63      682.65     26.17 o 
   2   3   7     3650.80     3619.78     92.54 o 
   3   3   7       10.49        0.35     15.54 o 
   4   3   7     1332.19     1298.28     43.55 o 
   5   3   7       20.50       18.72      6.00 o 
   6   3   7     1255.78     1195.41     48.48 o 
   7   3   7      172.76       81.96     25.79 o 
   8   3   7      305.35      310.92     25.09 o 
   9   3   7        5.44       22.96     15.89 o 
  10   3   7      193.79      163.91     22.61 o 
  11   3   7       30.21       30.02     10.24 o 
  12   3   7       30.74      156.11   1875.77 o 
 -14   4   7       28.06      122.56     55.10 o 
 -13   4   7        8.58        0.00     13.77 o 
 -12   4   7       31.25       41.68     17.66 o 
 -11   4   7       23.76       22.60      8.12 o 
 -10   4   7       46.40       44.15     11.66 o 
  -9   4   7        1.30        0.00      9.89 o 
  -8   4   7     2457.62     2499.49     75.16 o 
  -7   4   7      125.60      164.97     19.43 o 
  -6   4   7      597.49      603.87     30.76 o 
  -5   4   7      460.79      495.59     29.34 o 
  -4   4   7     1699.00     1898.07     56.70 o 
  -3   4   7      147.94      152.27     13.07 o 
  -2   4   7      858.36      959.23     44.94 o 
  -1   4   7        3.66       18.01     14.13 o 
   0   4   7      414.45      462.36     27.57 o 
   1   4   7        0.03        3.53      7.42 o 
   2   4   7       57.43       61.81     13.42 o 
   3   4   7        1.44        7.77      8.12 o 
   4   4   7      267.29      275.60     19.08 o 
   5   4   7       64.85       58.28     10.95 o 
   6   4   7      180.47      131.42     16.96 o 
   7   4   7        3.25        1.41     11.65 o 
   8   4   7      103.56       97.49     15.54 o 
   9   4   7       12.83       29.67     15.19 o 
  10   4   7       32.22       32.49     13.77 o 
  11   4   7       34.83       20.84     63.57 o 
 -13   5   7       39.19       62.51     87.59 o 
 -12   5   7        0.47        0.00     15.89 o 
 -11   5   7       44.67       36.38      9.89 o 
 -10   5   7        0.40        0.00     14.13 o 
  -9   5   7       85.56       56.51     13.42 o 
  -8   5   7       29.19       47.33      7.77 o 
  -7   5   7       57.89       78.76     44.15 o 
  -6   5   7       97.01      115.15     25.43 o 
  -5   5   7       35.61       30.37     10.95 o 
  -4   5   7      299.07      331.46     29.68 o 
  -3   5   7       72.30       30.38     17.31 o 
  -2   5   7       38.82       49.09      9.18 o 
  -1   5   7      716.75      667.01     30.06 o 
   0   5   7      175.71      179.47     21.20 o 
   1   5   7     1156.77     1174.71     58.40 o 
   2   5   7      959.57     1024.55     49.18 o 
   3   5   7      829.41      907.53     46.33 o 
   4   5   7      180.90      193.60     18.02 o 
   5   5   7      473.48      469.00     31.81 o 
   6   5   7      549.69      525.94     36.41 o 
   7   5   7       13.72        3.53     16.60 o 
   8   5   7       62.40       47.68     16.95 o 
   9   5   7       10.36        0.00     16.25 o 
  10   5   7       40.45       35.32     14.83 o 
  11   5   7       23.47        6.36     87.94 o 
 -12   6   7       34.44       14.83     31.08 o 
 -11   6   7       75.42       33.20      8.12 o 
 -10   6   7        0.24       39.91     29.67 o 
  -9   6   7       98.45       85.13     12.36 o 
  -8   6   7      128.88      185.10     23.31 o 
  -7   6   7       86.86      125.39     31.08 o 
  -6   6   7        3.51       73.81     14.48 o 
  -5   6   7      792.78      849.05     46.32 o 
  -4   6   7       11.21       29.67     12.71 o 
  -3   6   7      831.08      797.89     43.15 o 
  -2   6   7        0.04        1.06      3.88 o 
  -1   6   7      241.53      251.21     21.55 o 
   0   6   7       39.87       83.00     20.49 o 
   1   6   7       19.84       24.37     16.25 o 
   2   6   7       39.64       48.39     22.60 o 
   3   6   7       12.33       50.86     34.96 o 
   4   6   7        1.86       13.77     13.07 o 
   5   6   7        1.52       19.07     13.77 o 
   6   6   7        6.86        2.83     10.95 o 
   7   6   7        0.98        8.12     15.89 o 
   8   6   7       87.76       72.41     15.89 o 
   9   6   7      160.80      135.64     24.73 o 
  10   6   7       12.13        0.00   1247.78 o 
 -11   7   7       64.95       95.72     13.42 o 
 -10   7   7        1.21        0.00     13.77 o 
  -9   7   7        0.23       25.78     12.71 o 
  -8   7   7      148.56      124.34     18.37 o 
  -7   7   7      152.15      167.79     25.79 o 
  -6   7   7      194.84      163.92     25.79 o 
  -5   7   7      183.12      169.92     21.90 o 
  -4   7   7       23.04       26.84     15.54 o 
  -3   7   7       59.36       49.45     18.72 o 
  -2   7   7       30.23       44.15     10.24 o 
  -1   7   7      619.78      522.15     32.52 o 
   0   7   7      157.99      172.74     21.90 o 
   1   7   7      183.08      182.29     21.90 o 
   2   7   7       13.49        4.24     10.60 o 
   3   7   7      201.82      211.61     20.84 o 
   4   7   7       90.41      101.73     17.31 o 
   5   7   7       55.37       21.90     11.66 o 
   6   7   7       40.45       33.20     14.48 o 
   7   7   7       92.52      129.98     21.19 o 
   8   7   7       13.60       20.48     12.01 o 
   9   7   7      152.38      286.12     44.15 o 
 -10   8   7        2.43        3.88     31.43 o 
  -9   8   7        0.08        0.00     15.89 o 
  -8   8   7        0.59        4.24     10.95 o 
  -7   8   7       35.03       26.84     16.25 o 
  -6   8   7        9.72       18.37     18.37 o 
  -5   8   7       82.63       33.56     19.07 o 
  -4   8   7       66.41       92.19     27.20 o 
  -3   8   7       39.43        6.00     20.84 o 
  -2   8   7      104.12       46.63     14.13 o 
  -1   8   7      186.64      176.63     18.72 o 
   0   8   7        0.01       11.65      8.48 o 
   1   8   7       56.62       46.27     13.77 o 
   2   8   7       10.67        7.06     14.48 o 
   3   8   7        6.48        5.65      9.89 o 
   4   8   7       19.27       60.39     20.13 o 
   5   8   7      195.19      184.40     30.38 o 
   6   8   7        5.93        0.00     13.77 o 
   7   8   7       55.79       36.38     19.43 o 
   8   8   7        3.85       16.95     14.83 o 
  -9   9   7       76.34       35.32     19.07 o 
  -8   9   7       81.46      109.49     28.96 o 
  -7   9   7      246.89      234.22     42.39 o 
  -6   9   7       66.87       90.42     26.49 o 
  -5   9   7       27.76       12.01     16.95 o 
  -4   9   7       58.04       40.62     20.13 o 
  -3   9   7       20.25       47.33     22.25 o 
  -2   9   7        9.29        9.18     12.71 o 
  -1   9   7      153.54       83.37     18.72 o 
   0   9   7        2.23        1.06     10.24 o 
   1   9   7       22.78      105.25     23.31 o 
   2   9   7        7.13        7.77     12.36 o 
   3   9   7       19.94       17.31     12.01 o 
   4   9   7        3.92       24.02     18.72 o 
   5   9   7       42.32       14.83     10.60 o 
   6   9   7       31.23       51.92     15.19 o 
   7   9   7       13.89        3.53    346.47 o 
  -8  10   7        8.88       51.56     25.78 o 
  -7  10   7       17.91       17.31     27.19 o 
  -6  10   7        5.96       24.02     23.66 o 
  -5  10   7      106.59       38.85     19.43 o 
  -4  10   7        1.15       69.22    799.23 o 
  -3  10   7       62.95       22.60     21.90 o 
  -2  10   7       17.47       65.69     22.25 o 
  -1  10   7       10.94       23.66     14.13 o 
   0  10   7        3.15        4.24     11.65 o 
   1  10   7       22.40       28.25     15.54 o 
   2  10   7        5.95        0.00     12.01 o 
   3  10   7        2.16       12.01     13.77 o 
   4  10   7       30.58       33.91     22.96 o 
   5  10   7       28.98        5.30     12.36 o 
  -4  11   7        3.13       28.61    108.07 o 
  -3  11   7       18.75        0.00     21.54 o 
  -2  11   7        0.18        8.83     15.89 o 
  -1  11   7       33.72       60.04     23.31 o 
   0  11   7       41.63       27.20     11.66 o 
   1  11   7       92.12       31.08     21.90 o 
   2  11   7      178.59      240.91     46.98 o 
 -14   0   8      228.78      228.21     31.79 o 
 -12   0   8       97.61      117.98     26.14 o 
 -10   0   8       74.77       89.36     20.49 o 
  -8   0   8      710.25      711.81     39.96 o 
  -6   0   8     1165.58     1187.35     63.37 o 
  -4   0   8      125.37      169.22     16.25 o 
  -2   0   8     1101.79     1306.91     50.29 o 
   0   0   8     4687.17     4618.29    190.09 o 
   2   0   8      449.89      390.65     22.98 o 
   4   0   8        6.00       18.37      9.18 o 
   6   0   8       42.95        0.00     74.17 o 
   8   0   8       33.43       26.49     13.42 o 
  10   0   8        3.74        0.00     19.78 o 
 -14   1   8      114.17      115.50     15.89 o 
 -13   1   8        0.46        0.00     13.42 o 
 -12   1   8        8.08        0.00     13.77 o 
 -11   1   8      186.16      183.70     18.37 o 
 -10   1   8      507.27      486.33     34.28 o 
  -9   1   8      216.51      160.75     18.37 o 
  -8   1   8       10.75       24.72      6.71 o 
  -7   1   8       56.40       45.21      9.89 o 
  -6   1   8      573.55      582.35     30.41 o 
  -5   1   8       51.27       76.29      6.36 o 
  -4   1   8      140.70      158.98     12.01 o 
  -3   1   8      233.05      238.88     14.49 o 
  -2   1   8       35.34      104.55      9.89 o 
  -1   1   8      775.93      965.35     26.89 o 
   0   1   8      233.30      307.08     15.90 o 
   1   1   8       19.56       51.57     13.07 o 
   2   1   8       20.53       40.62      7.06 o 
   3   1   8        3.34        0.00      5.65 o 
   4   1   8       19.69       26.14     10.60 o 
   5   1   8       92.64      125.75     12.72 o 
   6   1   8      489.99      448.18     37.82 o 
   7   1   8       48.68       48.39     12.01 o 
   8   1   8      384.82      377.39     29.68 o 
   9   1   8        0.96        0.00     13.77 o 
  10   1   8       21.64       60.39     14.13 o 
  11   1   8       55.56       55.10     13.77 o 
 -14   2   8        1.24        4.59      9.54 o 
 -13   2   8       75.97      105.26     16.60 o 
 -12   2   8       34.31       18.72     13.77 o 
 -11   2   8        3.10       18.72      7.06 o 
 -10   2   8      216.18      241.29     24.38 o 
  -9   2   8      136.76      157.20     20.49 o 
  -8   2   8      103.00       97.49     10.24 o 
  -7   2   8      473.04      399.07     20.50 o 
  -6   2   8      808.57      759.45     25.82 o 
  -5   2   8      105.07       84.07      6.36 o 
  -4   2   8       53.37       51.92      8.83 o 
  -3   2   8     1072.54     1259.02     43.19 o 
  -2   2   8     1084.29     1126.71     31.51 o 
  -1   2   8     1743.12     1885.30     52.49 o 
   0   2   8      522.96      616.69     28.29 o 
   1   2   8      618.25      622.45     20.51 o 
   2   2   8      128.22      110.93     10.60 o 
   3   2   8      225.48      196.80     13.43 o 
   4   2   8      222.97      195.03     14.49 o 
   5   2   8       37.94       38.15      9.18 o 
   6   2   8      446.66      404.67     27.92 o 
   7   2   8       29.01       44.85     12.71 o 
   8   2   8      134.94      124.34     17.31 o 
   9   2   8        2.47       10.60     14.83 o 
  10   2   8        2.37       19.42     15.54 o 
  11   2   8       49.12       49.80     12.01 o 
 -14   3   8       41.95       77.35     47.68 o 
 -13   3   8       49.04       66.40     18.37 o 
 -12   3   8        1.60        2.47     13.07 o 
 -11   3   8        0.00        4.24      5.65 o 
 -10   3   8      138.45       88.66     22.96 o 
  -9   3   8      753.33      736.85     38.89 o 
  -8   3   8      486.39      475.04     23.68 o 
  -7   3   8       19.60      128.91     12.01 o 
  -6   3   8      200.01      189.02     15.90 o 
  -5   3   8       82.58      150.48     11.66 o 
  -4   3   8      543.08      583.04     23.34 o 
  -3   3   8      283.50      199.67     32.16 o 
  -2   3   8     2550.25     2640.25     79.91 o 
  -1   3   8        1.83      109.48     16.25 o 
   0   3   8      111.69      153.67     13.78 o 
   1   3   8      369.52      379.25     28.98 o 
   2   3   8       72.19       61.46      7.77 o 
   3   3   8      707.70      624.17     30.77 o 
   4   3   8       72.97       95.72     22.25 o 
   5   3   8      517.87      496.98     26.16 o 
   6   3   8      112.07       87.60     12.36 o 
   7   3   8       76.03       49.80     13.07 o 
   8   3   8      286.42      262.86     22.97 o 
   9   3   8       85.40       89.01     21.55 o 
  10   3   8        2.63        0.00     12.71 o 
  11   3   8       81.13       68.52     21.90 o 
 -14   4   8        7.59       51.56    149.75 o 
 -13   4   8       29.79       19.07     14.48 o 
 -12   4   8       18.40       14.13     16.25 o 
 -11   4   8      164.32      168.15     20.14 o 
 -10   4   8       76.69      109.85     20.49 o 
  -9   4   8      161.16      125.76     22.61 o 
  -8   4   8       50.69      115.50     13.07 o 
  -7   4   8      701.85      719.89     37.83 o 
  -6   4   8      107.08      116.92     10.60 o 
  -5   4   8     1390.96     1340.87     37.89 o 
  -4   4   8       37.77       67.81     15.19 o 
  -3   4   8        9.11        6.00      6.00 o 
  -2   4   8       48.88       38.15      9.18 o 
  -1   4   8      454.12      411.82     24.39 o 
   0   4   8       41.35       49.80      8.48 o 
   1   4   8     1542.40     1563.88     54.55 o 
   2   4   8        3.83       33.55     13.42 o 
   3   4   8       14.04       20.84      9.18 o 
   4   4   8       33.26       21.90      9.18 o 
   5   4   8      289.67      290.79     25.79 o 
   6   4   8       30.29       45.91     20.84 o 
   7   4   8      858.57      912.62     46.67 o 
   8   4   8       33.42       32.85     12.01 o 
   9   4   8       83.20       43.80     22.96 o 
  10   4   8       11.50       60.39     14.83 o 
 -13   5   8       46.47      174.83    152.58 o 
 -12   5   8       63.77       33.55     18.37 o 
 -11   5   8       12.73       20.13      7.77 o 
 -10   5   8      150.33      111.63     17.31 o 
  -9   5   8      987.54     1006.51     51.63 o 
  -8   5   8        8.01       44.50      8.12 o 
  -7   5   8       86.85      114.09     18.01 o 
  -6   5   8        8.95       50.15     19.42 o 
  -5   5   8       48.59       31.44     10.24 o 
  -4   5   8       64.10       71.00     18.72 o 
  -3   5   8     1350.97     1536.86     66.20 o 
  -2   5   8       72.78      156.12     18.72 o 
  -1   5   8      307.60      441.01     37.46 o 
   0   5   8      110.03      136.35     19.78 o 
   1   5   8      110.91      150.83     20.13 o 
   2   5   8      681.21      615.23     42.43 o 
   3   5   8      267.61      263.23     20.49 o 
   4   5   8      221.12      228.23     22.96 o 
   5   5   8      538.24      594.86     37.47 o 
   6   5   8        1.22       15.89     21.54 o 
   7   5   8        4.89        2.47     18.01 o 
   8   5   8       30.17       27.90     10.60 o 
   9   5   8       47.83       50.15     17.31 o 
  10   5   8        2.95        7.42     64.63 o 
 -12   6   8       60.42       48.74     17.66 o 
 -11   6   8       16.46       51.92     23.66 o 
 -10   6   8       19.32       12.71     11.66 o 
  -9   6   8        6.88       38.85      9.89 o 
  -8   6   8       74.96       70.64     16.25 o 
  -7   6   8       24.95       98.89     19.43 o 
  -6   6   8     1099.70     1303.95     66.15 o 
  -5   6   8       79.09      101.73     16.60 o 
  -4   6   8      852.79      802.81     44.21 o 
  -3   6   8        0.29        4.24      6.71 o 
  -2   6   8      620.92      586.88     33.94 o 
  -1   6   8       15.84       30.73     10.95 o 
   0   6   8       23.91       18.01      8.83 o 
   1   6   8      196.41      198.19     21.90 o 
   2   6   8        1.03       50.86     15.19 o 
   3   6   8       88.15       38.85     13.78 o 
   4   6   8        2.82       14.13     10.60 o 
   5   6   8        0.00       14.13     15.89 o 
   6   6   8      186.44      151.55     21.55 o 
   7   6   8       27.11       92.89     19.78 o 
   8   6   8      199.44      205.24     27.91 o 
   9   6   8       12.94       20.48     17.66 o 
  10   6   8       61.25      332.36   1606.34 o 
 -11   7   8       24.86       23.66     18.01 o 
 -10   7   8        0.00        0.00     23.66 o 
  -9   7   8       17.64       40.97     17.66 o 
  -8   7   8        0.92        3.18      9.89 o 
  -7   7   8        8.66        6.71     18.37 o 
  -6   7   8       60.34       64.99     21.90 o 
  -5   7   8        2.56        9.18      7.42 o 
  -4   7   8       49.34       41.32     15.19 o 
  -3   7   8        3.09       15.89     12.36 o 
  -2   7   8       22.81       24.37      9.54 o 
  -1   7   8      280.61      161.82     23.67 o 
   0   7   8       36.42       57.92     12.36 o 
   1   7   8       11.16        3.53     14.13 o 
   2   7   8      301.30      325.06     27.21 o 
   3   7   8       14.98        0.00      9.89 o 
   4   7   8      321.46      362.52     27.56 o 
   5   7   8       76.91       82.30     20.13 o 
   6   7   8      229.42      219.03     35.33 o 
   7   7   8       17.12        7.77     21.90 o 
   8   7   8      124.89       81.95     19.07 o 
   9   7   8       17.47       43.44    863.53 o 
 -10   8   8       13.99        0.00     28.61 o 
  -9   8   8       23.57       22.96     18.72 o 
  -8   8   8       28.90        5.30     11.30 o 
  -7   8   8       24.15       10.95     21.19 o 
  -6   8   8      228.45      142.37     49.11 o 
  -5   8   8       92.56       58.28     20.84 o 
  -4   8   8      256.49      295.00     37.80 o 
  -3   8   8       49.83       36.03      9.54 o 
  -2   8   8       95.96       94.31     14.48 o 
  -1   8   8      111.87      105.97     16.60 o 
   0   8   8      325.27      268.89     33.92 o 
   1   8   8       72.97       73.82     16.25 o 
   2   8   8       21.92       21.54     14.48 o 
   3   8   8        9.03        0.00     12.01 o 
   4   8   8       23.89        0.00     17.31 o 
   5   8   8        0.12       55.10     22.60 o 
   6   8   8       13.61       22.96     14.83 o 
   7   8   8       18.54       36.02     20.13 o 
  -9   9   8        0.11        1.41     28.96 o 
  -8   9   8       56.81       56.16     21.55 o 
  -7   9   8        0.08        0.71     22.96 o 
  -6   9   8        0.00        0.00     19.78 o 
  -5   9   8       14.99       33.20     18.01 o 
  -4   9   8       18.84        9.18     16.60 o 
  -3   9   8        0.33        0.00     16.60 o 
  -2   9   8       19.59       14.48     12.01 o 
  -1   9   8       24.25       19.78     13.77 o 
   0   9   8        3.07        4.24      9.89 o 
   1   9   8       58.36       45.56     18.01 o 
   2   9   8        8.71        6.71     13.42 o 
   3   9   8       44.19       40.62     13.42 o 
   4   9   8       46.21       86.89     23.66 o 
   5   9   8       46.10       30.02     12.71 o 
   6   9   8       51.50       46.62     16.95 o 
  -7  10   8       35.67       54.04     27.90 o 
  -6  10   8       55.55       35.67     22.60 o 
  -5  10   8       49.70       23.66     15.54 o 
  -4  10   8       71.53       38.50     26.14 o 
  -3  10   8        2.59       23.31     19.42 o 
  -2  10   8       24.03       59.69     15.19 o 
  -1  10   8       41.76       20.49     15.54 o 
   0  10   8      146.93      127.87     21.19 o 
   1  10   8       11.79       31.08     15.54 o 
   2  10   8       27.45        1.77     15.19 o 
   3  10   8       11.69       24.72     19.78 o 
   4  10   8        0.02       43.79    380.02 o 
  -5  11   8       18.95       42.03     29.67 o 
  -3  11   8       20.94      235.57   1169.39 o 
  -2  11   8        3.55        5.65     21.54 o 
  -1  11   8       10.91       20.13     17.31 o 
   0  11   8        2.40       34.26     25.08 o 
   1  11   8        4.72       18.72     26.14 o 
   2  11   8        6.25        0.00     23.31 o 
 -13   0   9      103.55       93.96     22.96 o 
 -11   0   9     1238.84     1170.26     73.94 o 
  -9   0   9      652.64      529.24     80.25 o 
  -7   0   9      134.84      174.16     19.43 o 
  -5   0   9        7.00        3.18      4.59 o 
  -3   0   9        9.59       22.25     11.65 o 
  -1   0   9      277.08      211.33     15.20 o 
   1   0   9      224.62      232.15     16.61 o 
   3   0   9       11.39        7.77     10.60 o 
   5   0   9      513.44      495.92     32.87 o 
   7   0   9        6.61       21.54     16.25 o 
   9   0   9       93.96       62.52     21.90 o 
 -14   1   9        2.84        5.65      9.89 o 
 -13   1   9        3.18       13.77     12.36 o 
 -12   1   9        3.37        1.41     13.07 o 
 -11   1   9       69.63       55.10     13.07 o 
 -10   1   9       12.76        5.30     14.48 o 
  -9   1   9      448.36      407.84     33.57 o 
  -8   1   9      703.97      672.16     27.58 o 
  -7   1   9      285.61      283.74     17.31 o 
  -6   1   9      776.14      790.51     32.54 o 
  -5   1   9      511.40      481.88     20.51 o 
  -4   1   9        1.18        6.71      4.24 o 
  -3   1   9      152.71      116.59     13.07 o 
  -2   1   9       36.03       45.92      8.83 o 
  -1   1   9     4832.64     4525.31     88.90 o 
   0   1   9        0.24       10.60      3.88 o 
   1   1   9      492.26      443.70     17.32 o 
   2   1   9       10.95       15.89      8.83 o 
   3   1   9       53.27        0.00     28.26 o 
   4   1   9       10.86       18.72     13.42 o 
   5   1   9       95.65      102.08     13.42 o 
   6   1   9        3.10       24.02     14.83 o 
   7   1   9      573.61      543.27     32.52 o 
   8   1   9      199.94      205.60     20.84 o 
   9   1   9      157.34      142.36     19.78 o 
  10   1   9       61.49       76.29     16.60 o 
  11   1   9       50.52       49.09     58.63 o 
 -14   2   9       52.44       44.15     14.48 o 
 -13   2   9        7.77        4.94     13.77 o 
 -12   2   9       68.77       63.22     16.95 o 
 -11   2   9      381.00      396.11     26.50 o 
 -10   2   9       65.65       87.60     14.13 o 
  -9   2   9      926.66      974.36     50.22 o 
  -8   2   9       96.34      154.36     17.66 o 
  -7   2   9      489.08      491.33     24.04 o 
  -6   2   9        4.92       11.65      6.71 o 
  -5   2   9       85.71       78.77      9.89 o 
  -4   2   9        2.03       61.10     11.30 o 
  -3   2   9      361.48      370.77     18.73 o 
  -2   2   9      280.51      236.06     12.37 o 
  -1   2   9       47.76       47.33     11.30 o 
   0   2   9      610.50      611.43     29.00 o 
   1   2   9      145.41      151.20     10.25 o 
   2   2   9       77.12       60.40      8.48 o 
   3   2   9        9.99        7.77      6.71 o 
   4   2   9      118.47       92.55     12.01 o 
   5   2   9        0.44       17.31      7.77 o 
   6   2   9       13.26       14.48     13.77 o 
   7   2   9       15.54        2.47     13.07 o 
   8   2   9       10.90        4.24      7.42 o 
   9   2   9       44.34       84.06     15.19 o 
  10   2   9        3.70        1.06     13.07 o 
  11   2   9        6.13       14.13     15.89 o 
 -14   3   9       31.54       81.23     36.38 o 
 -13   3   9        2.47        7.06     13.07 o 
 -12   3   9       11.86        0.00     13.77 o 
 -11   3   9        0.82        4.94      5.65 o 
 -10   3   9        6.73       11.65     11.65 o 
  -9   3   9        3.75        0.00     17.66 o 
  -8   3   9     1391.60     1371.88     47.43 o 
  -7   3   9      511.35      477.19     47.01 o 
  -6   3   9      881.98      944.09     44.57 o 
  -5   3   9       11.46       28.96      5.65 o 
  -4   3   9      438.98      445.73     21.21 o 
  -3   3   9      810.95      833.78     29.01 o 
  -2   3   9        1.90       20.48      7.77 o 
  -1   3   9     1814.23     1831.22     53.88 o 
   0   3   9      330.21      331.50     21.20 o 
   1   3   9      658.92      578.88     33.24 o 
   2   3   9     1886.25     1955.56     61.66 o 
   3   3   9      219.98      258.62     15.19 o 
   4   3   9      571.98      572.68     28.28 o 
   5   3   9      278.62      290.08     27.21 o 
   6   3   9      343.29      292.93     29.68 o 
   7   3   9      229.78      249.42     24.02 o 
   8   3   9      267.96      298.89     24.38 o 
   9   3   9       11.22       16.25     13.07 o 
  10   3   9      103.15       89.72     16.95 o 
  11   3   9        3.84       33.20     74.52 o 
 -13   4   9        4.85        0.00     18.01 o 
 -12   4   9       75.29       97.13     20.13 o 
 -11   4   9       45.79       54.04     12.36 o 
 -10   4   9      211.31      171.69     22.96 o 
  -9   4   9       90.65       98.90     18.72 o 
  -8   4   9     2892.00     3061.06     92.93 o 
  -7   4   9       86.85      117.62     19.43 o 
  -6   4   9     1003.88     1067.66     37.50 o 
  -5   4   9        2.51        7.42      3.88 o 
  -4   4   9     1135.22     1080.45     43.18 o 
  -3   4   9        4.95       16.95      7.06 o 
  -2   4   9     1149.65     1184.28     42.83 o 
  -1   4   9       55.67       57.57     18.72 o 
   0   4   9      314.03      373.88     29.68 o 
   1   4   9      135.69      139.54     14.48 o 
   2   4   9        7.92       63.93     12.36 o 
   3   4   9        7.03        3.18      7.77 o 
   4   4   9        3.52       12.01     12.36 o 
   5   4   9      126.23      155.43     19.78 o 
   6   4   9      249.46      254.02     26.14 o 
   7   4   9       44.03       13.77     13.77 o 
   8   4   9        9.11       33.91     11.30 o 
   9   4   9        1.00       12.01     13.77 o 
  10   4   9       94.90      101.02     20.84 o 
 -13   5   9       30.57      112.31    984.68 o 
 -12   5   9       10.02        2.12     16.60 o 
 -11   5   9       64.09       34.97      8.48 o 
 -10   5   9        0.03       15.89     12.71 o 
  -9   5   9       78.07       78.41     12.36 o 
  -8   5   9      156.08      149.78     13.42 o 
  -7   5   9      240.70      372.38     48.76 o 
  -6   5   9       28.74       73.82     23.31 o 
  -5   5   9      137.12      127.17     18.02 o 
  -4   5   9      420.75      426.94     35.70 o 
  -3   5   9       51.74       43.44     22.96 o 
  -2   5   9      480.62      437.95     34.64 o 
  -1   5   9       93.46      103.85     20.49 o 
   0   5   9     1100.72     1227.82     79.26 o 
   1   5   9     1318.35     1382.88     69.37 o 
   2   5   9     1949.62     1898.95     79.36 o 
   3   5   9      548.75      663.47     35.70 o 
   4   5   9      857.56      871.32     41.37 o 
   5   5   9      220.27      218.33     31.44 o 
   6   5   9      467.82      496.52     33.93 o 
   7   5   9       15.02       43.09     15.89 o 
   8   5   9      180.50      223.61     23.31 o 
   9   5   9        2.75       18.01     14.13 o 
 -12   6   9       43.93       44.86     18.37 o 
 -11   6   9      172.13      148.72     15.19 o 
 -10   6   9       95.90      102.08     42.03 o 
  -9   6   9      539.86      543.56     50.89 o 
  -8   6   9      336.91      306.34     36.75 o 
  -7   6   9      409.13      528.30     38.87 o 
  -6   6   9       37.94       67.46     15.19 o 
  -5   6   9      773.61      850.38     50.21 o 
  -4   6   9       16.60       31.79     15.19 o 
  -3   6   9     1147.60     1139.28     55.20 o 
  -2   6   9       31.59       52.27     12.71 o 
  -1   6   9       99.22       57.22     16.60 o 
   0   6   9      653.00      669.25     52.68 o 
   1   6   9        1.37       28.61     13.07 o 
   2   6   9       93.86       72.76     21.19 o 
   3   6   9       13.46       67.46     12.36 o 
   4   6   9       20.28       35.67     12.36 o 
   5   6   9       42.35       33.91     20.13 o 
   6   6   9      183.16      186.17     20.84 o 
   7   6   9        9.75       40.62     19.07 o 
   8   6   9        3.95        0.00     13.42 o 
   9   6   9      301.88      262.50     98.92 o 
 -11   7   9        0.94        9.89     13.42 o 
 -10   7   9        0.63       41.32     35.67 o 
  -9   7   9       20.19        0.00     26.49 o 
  -8   7   9        1.37        9.54      9.54 o 
  -7   7   9       17.86       41.68     18.72 o 
  -6   7   9       10.52        0.00     13.42 o 
  -5   7   9       33.92       10.24     12.71 o 
  -4   7   9       27.83       27.55     14.83 o 
  -3   7   9       15.15       12.01     11.30 o 
  -2   7   9       32.76       42.74     13.77 o 
  -1   7   9     1259.90     1296.78     62.63 o 
   0   7   9       52.95      121.50     26.14 o 
   1   7   9     1057.14     1056.17     57.30 o 
   2   7   9       39.54      119.38     24.72 o 
   3   7   9      810.65      925.28     51.62 o 
   4   7   9       18.19        8.83     17.66 o 
   5   7   9      375.02      470.65     44.87 o 
   6   7   9        4.80        0.00     13.07 o 
   7   7   9      142.84      201.34     25.08 o 
   8   7   9        3.76       13.42     16.60 o 
 -10   8   9       34.45        5.65     38.14 o 
  -9   8   9      125.40      118.68     27.90 o 
  -8   8   9       76.52       58.99     23.31 o 
  -7   8   9       23.13       41.32     21.54 o 
  -6   8   9      101.86      129.63     30.73 o 
  -5   8   9      187.89      148.37     25.43 o 
  -4   8   9       71.76       47.68     21.55 o 
  -3   8   9       59.82       56.87     16.60 o 
  -2   8   9      183.68      245.87     29.67 o 
  -1   8   9       67.56       61.10     15.19 o 
   0   8   9        0.00       33.20     11.30 o 
   1   8   9      201.93      238.46     28.97 o 
   2   8   9        2.23       18.72     16.60 o 
   3   8   9       66.25      115.50     27.55 o 
   4   8   9        7.73       13.77     21.54 o 
   5   8   9       57.96      107.73     26.84 o 
   6   8   9       13.60        6.36     13.77 o 
   7   8   9       25.50       12.71     31.08 o 
  -9   9   9       13.78       11.65    279.72 o 
  -8   9   9       20.97       36.38     18.72 o 
  -7   9   9       13.85        0.00     23.31 o 
  -6   9   9       35.14       30.73     21.54 o 
  -5   9   9       96.65       43.45     18.01 o 
  -4   9   9       22.96       10.95     18.01 o 
  -3   9   9       40.09       50.51     10.95 o 
  -2   9   9      136.56      114.45     19.07 o 
  -1   9   9      301.02      279.82     29.68 o 
   0   9   9      140.39      115.86     18.37 o 
   1   9   9       14.65       20.84     13.77 o 
   2   9   9      248.73      231.05     24.73 o 
   3   9   9      141.74      141.65     20.49 o 
   4   9   9      110.04      141.64     27.20 o 
   5   9   9       38.69       28.26     25.43 o 
  -7  10   9       16.01       69.58     85.47 o 
  -6  10   9      139.37      112.33     31.79 o 
  -5  10   9        3.25       10.60     18.37 o 
  -4  10   9       29.22        0.00     26.14 o 
  -3  10   9       13.03       23.31     19.78 o 
  -2  10   9       55.11       51.92     14.48 o 
  -1  10   9       23.01       32.49     17.31 o 
   0  10   9       91.29       80.18     18.72 o 
   1  10   9       15.09       21.19     18.72 o 
   2  10   9        2.90       37.44     17.66 o 
   3  10   9        0.07       48.03     25.08 o 
  -5  11   9        0.00        0.00     26.49 o 
  -2  11   9       30.32       97.13     82.65 o 
  -1  11   9       12.42        0.00     96.77 o 
 -14   0  10       23.65        6.00     14.48 o 
 -12   0  10      438.43      434.29     45.23 o 
 -10   0  10      200.31      184.41     28.62 o 
  -8   0  10        0.63        5.65      6.36 o 
  -6   0  10       39.87       41.68     22.96 o 
  -4   0  10      128.25      138.83     18.02 o 
  -2   0  10     2600.41     2737.40     93.39 o 
   0   0  10      146.97      153.32     16.25 o 
   2   0  10       36.05       45.21     10.24 o 
   4   0  10      536.14      503.72     31.81 o 
   6   0  10      490.70      475.36     53.72 o 
   8   0  10      137.00      100.32     22.25 o 
  10   0  10        0.29        5.65     24.02 o 
 -14   1  10        7.48       14.83     15.89 o 
 -13   1  10        2.08        0.00     13.77 o 
 -12   1  10        1.04        1.06     14.13 o 
 -11   1  10        1.31       10.24      6.71 o 
 -10   1  10      169.65      174.16     19.43 o 
  -9   1  10        9.74        0.00     13.07 o 
  -8   1  10        0.90        2.83      4.24 o 
  -7   1  10       12.56        2.47     19.07 o 
  -6   1  10       99.65       63.58     32.50 o 
  -5   1  10        0.73       36.73      7.77 o 
  -4   1  10      604.93      515.54     22.98 o 
  -3   1  10       42.47       99.96      9.89 o 
  -2   1  10     3617.05     3445.62     76.85 o 
  -1   1  10        0.83       25.43      8.12 o 
   0   1  10       13.03       10.60      4.59 o 
   1   1  10      231.12      324.71     27.56 o 
   2   1  10       91.39      123.63     17.31 o 
   3   1  10        0.10       32.85      9.54 o 
   4   1  10       22.40       15.54     10.24 o 
   5   1  10      225.66      210.92     16.96 o 
   6   1  10      458.31      377.09     30.39 o 
   7   1  10       94.04      139.17     21.55 o 
   8   1  10      385.74      327.91     27.91 o 
   9   1  10        0.62       27.55     14.48 o 
  10   1  10        2.79        0.71     14.83 o 
 -14   2  10       44.62       37.09     17.31 o 
 -13   2  10      168.19      162.49     18.37 o 
 -12   2  10      164.57      182.98     20.84 o 
 -11   2  10      166.76      197.11     20.14 o 
 -10   2  10      245.00      280.52     26.14 o 
  -9   2  10      262.66      223.65     24.38 o 
  -8   2  10        0.34        5.65      4.59 o 
  -7   2  10       43.21       30.73      8.83 o 
  -6   2  10      240.30      241.32     19.79 o 
  -5   2  10       63.63       61.46      9.54 o 
  -4   2  10       14.79        4.59      7.06 o 
  -3   2  10       91.90       91.84     13.07 o 
  -2   2  10       34.49       54.75     11.30 o 
  -1   2  10        0.08       45.56      8.48 o 
   0   2  10       15.72       16.95      5.65 o 
   1   2  10        5.88       10.95      8.12 o 
   2   2  10        2.92        9.18      5.65 o 
   3   2  10       64.50       45.21     13.07 o 
   4   2  10       27.27        8.83     10.60 o 
   5   2  10      330.08      327.56     24.03 o 
   6   2  10       95.75       85.48     14.84 o 
   7   2  10        0.63        0.00     15.54 o 
   8   2  10      309.26      316.92     26.15 o 
   9   2  10        4.42        0.00     13.77 o 
  10   2  10        0.03        0.00     15.89 o 
 -13   3  10        1.59        4.94     12.71 o 
 -12   3  10        0.31        6.36     14.48 o 
 -11   3  10       48.55       29.32      8.48 o 
 -10   3  10        1.97        0.00     12.01 o 
  -9   3  10       41.65        0.00     20.13 o 
  -8   3  10       76.10       72.76     10.60 o 
  -7   3  10       27.15       39.91     10.24 o 
  -6   3  10       40.72       72.05     11.30 o 
  -5   3  10      205.66      177.71     13.07 o 
  -4   3  10        0.28       57.57     15.89 o 
  -3   3  10      564.30      510.17     30.76 o 
  -2   3  10     1005.28      973.42     45.65 o 
  -1   3  10      642.54      641.78     28.64 o 
   0   3  10      250.10      239.21     16.96 o 
   1   3  10      458.16      448.19     23.33 o 
   2   3  10        3.04       20.48     12.01 o 
   3   3  10       30.50       17.66      7.42 o 
   4   3  10        0.18        0.00     10.24 o 
   5   3  10      349.29      326.85     25.79 o 
   6   3  10        8.70       19.78      9.18 o 
   7   3  10        0.04       14.83     16.60 o 
   8   3  10       41.25       19.43      7.77 o 
   9   3  10       41.25        0.00     26.49 o 
  10   3  10       26.90       60.04     30.02 o 
 -13   4  10      117.28      131.75     64.64 o 
 -12   4  10       79.48       64.99     20.84 o 
 -11   4  10      283.21      254.38     21.55 o 
 -10   4  10        8.36        9.54     13.42 o 
  -9   4  10      691.66      817.32     37.83 o 
  -8   4  10      141.53      142.01     12.72 o 
  -7   4  10       11.88        6.00      9.54 o 
  -6   4  10       72.24       76.65     11.30 o 
  -5   4  10      228.16      220.46     15.90 o 
  -4   4  10       32.27       33.20     11.66 o 
  -3   4  10       35.11       30.02      8.12 o 
  -2   4  10       10.42       47.68     11.65 o 
  -1   4  10        7.25       16.95     11.30 o 
   0   4  10       75.23       64.64     12.72 o 
   1   4  10      113.84      129.99     15.90 o 
   2   4  10       69.15       99.25     16.25 o 
   3   4  10        4.40        0.00     11.30 o 
   4   4  10       22.36       62.87     16.25 o 
   5   4  10        7.11        6.00      9.89 o 
   6   4  10        0.01       15.19      9.54 o 
   7   4  10       33.11       55.80     15.54 o 
   8   4  10        0.35        1.41      9.18 o 
   9   4  10      159.88      158.60     20.49 o 
 -12   5  10       12.45       48.03     48.03 o 
 -11   5  10        0.98        2.47      7.77 o 
 -10   5  10       14.11       19.07     20.84 o 
  -9   5  10       82.08       86.54     15.19 o 
  -8   5  10       48.52       26.84      6.00 o 
  -7   5  10       31.83       57.92     14.83 o 
  -6   5  10      132.45      163.20     28.97 o 
  -5   5  10        0.33        5.30      9.18 o 
  -4   5  10       49.14       41.32     10.95 o 
  -3   5  10       18.10       37.79     13.42 o 
  -2   5  10      273.89      281.96     34.27 o 
  -1   5  10      324.78      330.04     39.22 o 
   0   5  10       20.55      113.37     14.83 o 
   1   5  10     1205.69     1320.55     54.14 o 
   2   5  10       19.66       51.56     13.42 o 
   3   5  10      336.27      386.56     25.44 o 
   4   5  10      184.08      161.09     21.55 o 
   5   5  10      205.68      209.84     28.62 o 
   6   5  10       18.40       46.97     12.36 o 
   7   5  10       15.39       35.32     14.83 o 
   8   5  10       53.12       51.92     12.01 o 
   9   5  10       93.10      104.90     29.67 o 
 -12   6  10      146.96      174.50    286.47 o 
 -11   6  10        0.63        1.06      7.42 o 
 -10   6  10       60.41       66.75     36.73 o 
  -9   6  10      257.36      329.62     40.28 o 
  -8   6  10       11.87       60.04     14.83 o 
  -7   6  10      141.22      146.60     21.55 o 
  -6   6  10      190.81      255.06     25.44 o 
  -5   6  10       13.15       24.37     12.01 o 
  -4   6  10      208.34      136.37     14.48 o 
  -3   6  10       26.84       51.57     11.66 o 
  -2   6  10      207.11      330.32     37.45 o 
  -1   6  10        5.61        4.24     11.30 o 
   0   6  10        0.78       28.96     11.65 o 
   1   6  10       21.90       56.16     19.78 o 
   2   6  10       36.92       52.63     11.66 o 
   3   6  10        0.38        0.00     14.48 o 
   4   6  10       26.75       19.43     13.07 o 
   5   6  10       78.02       89.72     22.96 o 
   6   6  10        1.60       28.61     12.36 o 
   7   6  10        5.56        0.00     22.60 o 
   8   6  10      227.33      232.10     32.15 o 
   9   6  10        6.43       37.79   1076.13 o 
 -11   7  10        2.70        0.00     15.19 o 
 -10   7  10       21.10       51.56     36.73 o 
  -9   7  10        0.00        0.00     20.84 o 
  -8   7  10      151.83      112.68     19.78 o 
  -7   7  10        3.90       13.77     16.60 o 
  -6   7  10       37.80       33.20     22.60 o 
  -5   7  10        9.00       33.20     14.13 o 
  -4   7  10       18.50       29.31     14.13 o 
  -3   7  10        0.04       14.48      7.77 o 
  -2   7  10      193.53      148.02     20.14 o 
  -1   7  10       79.14       27.90     27.20 o 
   0   7  10      130.20      276.94     43.45 o 
   1   7  10       72.30      113.03     21.19 o 
   2   7  10      404.26      388.00     35.69 o 
   3   7  10        2.58        0.00     12.01 o 
   4   7  10      183.71      196.41     23.67 o 
   5   7  10        0.00        0.00     22.60 o 
   6   7  10       93.78       83.36     16.95 o 
   7   7  10        4.21       40.62     24.02 o 
 -10   8  10        0.46        0.00    457.01 o 
  -9   8  10        8.30       69.93     30.02 o 
  -8   8  10       28.11       33.55     18.72 o 
  -7   8  10       10.01       43.44     22.96 o 
  -6   8  10      267.18      208.44     50.87 o 
  -5   8  10       64.22       55.45     22.96 o 
  -4   8  10      108.93       61.11     20.13 o 
  -3   8  10       70.02      123.62     21.90 o 
  -2   8  10      184.25      250.11     32.50 o 
  -1   8  10        0.99       14.83     12.71 o 
   0   8  10       86.85      200.63     24.72 o 
   1   8  10        2.75        0.00     13.77 o 
   2   8  10        3.16       32.49     15.89 o 
   3   8  10        0.66       12.71     12.71 o 
   4   8  10        6.76       25.78     15.54 o 
   5   8  10       13.43        0.00     24.02 o 
   6   8  10       23.47        4.59     20.13 o 
  -8   9  10       15.00        0.00     20.84 o 
  -7   9  10        0.01        0.00     25.43 o 
  -6   9  10        0.05        0.00     20.84 o 
  -5   9  10       22.32        0.00     16.95 o 
  -4   9  10        7.36        9.89     18.01 o 
  -3   9  10       20.66       39.20     12.01 o 
  -2   9  10       30.71        9.54     13.77 o 
  -1   9  10       92.28       97.13     17.31 o 
   0   9  10        3.49        3.88     10.24 o 
   1   9  10      234.57      203.49     27.56 o 
   2   9  10       58.43       51.92     16.25 o 
   3   9  10      122.55       99.96     17.31 o 
   4   9  10        1.30        0.00     21.90 o 
   5   9  10      124.32      132.11    431.99 o 
  -6  10  10        0.59       12.01     68.52 o 
  -5  10  10       42.71       24.02     19.07 o 
  -4  10  10        2.86        3.88     27.19 o 
  -3  10  10       36.99       35.67     24.37 o 
  -2  10  10        0.89        2.12     14.48 o 
  -1  10  10        3.24       50.86     16.60 o 
   0  10  10       17.95       30.37     13.42 o 
   1  10  10        0.87        9.54     24.72 o 
   2  10  10        0.41        9.89     22.25 o 
   3  10  10        4.08       14.48    280.07 o 
  -2  11  10        2.16      144.80     89.35 o 
 -13   0  11       41.90       26.49     20.84 o 
 -11   0  11      999.51      995.83     67.19 o 
  -9   0  11      995.06      950.00     67.91 o 
  -7   0  11      281.02      301.40     28.27 o 
  -5   0  11      156.32      189.35     19.43 o 
  -3   0  11      158.45      158.27     18.37 o 
  -1   0  11       45.15       51.57     14.48 o 
   1   0  11      742.41      744.42     36.43 o 
   3   0  11        9.75        0.00     13.07 o 
   5   0  11      306.87      293.27     27.21 o 
   7   0  11     1112.03     1045.85     68.26 o 
   9   0  11      350.97      297.85     44.17 o 
 -14   1  11        0.00        0.00     77.35 o 
 -13   1  11       17.50       23.66     15.19 o 
 -12   1  11       19.25        5.30     15.54 o 
 -11   1  11      298.44      297.49     25.44 o 
 -10   1  11       96.71       80.89     20.84 o 
  -9   1  11        1.58        0.00     28.61 o 
  -8   1  11      211.07      191.48     14.13 o 
  -7   1  11      886.22      865.10     35.37 o 
  -6   1  11        6.15       19.42      8.83 o 
  -5   1  11      135.73      134.24     13.07 o 
  -4   1  11      340.44      387.32     20.14 o 
  -3   1  11     2529.15     2538.95     63.52 o 
  -2   1  11     1498.45     1437.95     49.23 o 
  -1   1  11     5093.45     5123.52    118.37 o 
   0   1  11      595.75      655.15     32.17 o 
   1   1  11      282.06      328.26     17.67 o 
   2   1  11       75.19       94.66     19.78 o 
   3   1  11       74.17       26.14     14.84 o 
   4   1  11      289.07      278.78     22.61 o 
   5   1  11      764.02      793.05     32.53 o 
   6   1  11        0.10        7.42      9.89 o 
   7   1  11      617.02      707.98     44.54 o 
   8   1  11       16.20       28.96      8.48 o 
   9   1  11        0.14        1.77     14.48 o 
 -14   2  11        9.82        3.88     19.07 o 
 -13   2  11       38.06       61.46     14.83 o 
 -12   2  11      240.26      208.43     21.55 o 
 -11   2  11      172.33      196.05     21.20 o 
 -10   2  11      545.17      582.81     36.76 o 
  -9   2  11       60.32      115.85     19.07 o 
  -8   2  11      286.07      278.77     17.67 o 
  -7   2  11      134.80      151.90     14.84 o 
  -6   2  11      204.70      211.27     15.54 o 
  -5   2  11        4.67        2.83      4.24 o 
  -4   2  11       50.49       37.79     10.60 o 
  -3   2  11      168.63      114.11     10.95 o 
  -2   2  11       27.06       24.37      8.83 o 
  -1   2  11      484.38      572.65     24.39 o 
   0   2  11      881.21      950.83     47.40 o 
   1   2  11       50.04       88.65     13.07 o 
   2   2  11        0.02        0.00      7.06 o 
   3   2  11        1.66        8.48      6.00 o 
   4   2  11      104.82       75.59     12.72 o 
   5   2  11       23.64       31.43     13.77 o 
   6   2  11      872.54      823.87     43.14 o 
   7   2  11       78.05       77.71     17.31 o 
   8   2  11      483.20      456.22     31.80 o 
   9   2  11       19.43       15.19     15.54 o 
  10   2  11       40.94        3.18    296.33 o 
 -13   3  11        5.72        0.00     15.19 o 
 -12   3  11       27.64       40.97     15.89 o 
 -11   3  11       39.56       32.85      9.89 o 
 -10   3  11        0.16        8.48     10.95 o 
  -9   3  11      392.98      413.44     25.44 o 
  -8   3  11      266.58      247.67     19.79 o 
  -7   3  11        2.55        0.00     12.71 o 
  -6   3  11       72.52       44.51     24.02 o 
  -5   3  11       21.77       21.54      6.36 o 
  -4   3  11     1206.58     1104.53     40.34 o 
  -3   3  11       14.54        0.00      9.89 o 
  -2   3  11     1573.00     1495.57     45.69 o 
  -1   3  11       19.45       30.73     10.95 o 
   0   3  11      357.33      374.95     28.98 o 
   1   3  11       45.61       41.68     14.13 o 
   2   3  11       47.68       90.77     11.30 o 
   3   3  11       66.53       64.64     10.60 o 
   4   3  11      277.19      268.52     19.43 o 
   5   3  11       26.11       50.86     17.31 o 
   6   3  11      142.83       97.14     16.25 o 
   7   3  11      389.69      356.88     32.51 o 
   8   3  11      267.06      252.60     22.96 o 
   9   3  11        0.74       24.72     15.89 o 
 -12   4  11      121.25      117.62     21.55 o 
 -11   4  11       58.06       54.75     10.95 o 
 -10   4  11        1.40        0.00     10.95 o 
  -9   4  11       57.07       61.46     10.60 o 
  -8   4  11      108.46      105.62     11.66 o 
  -7   4  11       55.15       18.37     25.08 o 
  -6   4  11       41.76       69.58     10.95 o 
  -5   4  11      138.27      108.45     15.19 o 
  -4   4  11        2.21        8.48      7.77 o 
  -3   4  11        0.49        5.30      7.06 o 
  -2   4  11       39.00       36.03     12.01 o 
  -1   4  11       39.64       19.07     10.95 o 
   0   4  11        7.72       20.13     10.24 o 
   1   4  11        0.13       13.07     12.01 o 
   2   4  11       14.40       45.21     12.71 o 
   3   4  11        1.39        0.00     13.42 o 
   4   4  11       14.66       30.37     12.71 o 
   5   4  11       33.36       18.72     10.24 o 
   6   4  11      254.76      287.58     22.26 o 
   7   4  11       35.27        6.36     14.83 o 
   8   4  11        9.79       20.84     10.24 o 
   9   4  11       37.47        0.35     28.61 o 
 -12   5  11        0.02       22.96     18.37 o 
 -11   5  11       45.96       53.69     10.95 o 
 -10   5  11        1.19       22.25     12.71 o 
  -9   5  11      173.24      186.87     18.02 o 
  -8   5  11      695.53      672.01     47.72 o 
  -7   5  11       10.29       40.62     15.54 o 
  -6   5  11      185.28      284.03     27.20 o 
  -5   5  11       87.48       57.57     14.48 o 
  -4   5  11      192.37      206.31     20.14 o 
  -3   5  11       55.49       42.74     20.84 o 
  -2   5  11        5.34       15.54     12.01 o 
  -1   5  11       14.94        9.18     16.60 o 
   0   5  11        1.88       27.90     10.24 o 
   1   5  11        6.51       11.65     10.95 o 
   2   5  11       10.44       12.71     10.60 o 
   3   5  11       60.73       69.58     11.66 o 
   4   5  11      112.75      112.33     16.25 o 
   5   5  11      182.77      270.60     31.44 o 
   6   5  11       84.40       90.78     18.01 o 
   7   5  11      103.31      139.87     25.78 o 
   8   5  11      203.57      196.06     23.67 o 
 -11   6  11       19.52       10.95     16.95 o 
 -10   6  11       15.44       13.07     32.14 o 
  -9   6  11        4.31        0.00     20.48 o 
  -8   6  11        9.69       14.48     12.01 o 
  -7   6  11       79.78       96.78     19.43 o 
  -6   6  11        2.08        1.06     13.77 o 
  -5   6  11       78.38      114.09     26.84 o 
  -4   6  11       11.29       12.71      8.48 o 
  -3   6  11       53.60       51.92     12.36 o 
  -2   6  11       30.64       46.97     12.71 o 
  -1   6  11      352.71      374.20     30.04 o 
   0   6  11       56.59       46.27     11.66 o 
   1   6  11       37.80       24.72     19.43 o 
   2   6  11      133.12      136.00     17.31 o 
   3   6  11       81.37       60.40     13.42 o 
   4   6  11        4.49        0.00     15.54 o 
   5   6  11        1.49        4.59     12.01 o 
   6   6  11       30.61       23.66     13.42 o 
   7   6  11        0.30       32.14     20.48 o 
 -11   7  11       23.80       29.31     21.90 o 
 -10   7  11       56.15       77.70     39.56 o 
  -9   7  11       64.43      104.90     23.66 o 
  -8   7  11        2.87        5.65     13.77 o 
  -7   7  11       22.85       92.18     21.90 o 
  -6   7  11       14.99       16.95     16.95 o 
  -5   7  11      186.14      148.02     27.20 o 
  -4   7  11        2.78        6.36     15.54 o 
  -3   7  11       26.33        0.00     26.14 o 
  -2   7  11       29.96       21.90     14.48 o 
  -1   7  11       86.87       92.54     17.31 o 
   0   7  11      189.18      174.51     24.38 o 
   1   7  11       60.79       86.89     18.01 o 
   2   7  11        0.36       28.25     13.42 o 
   3   7  11      150.32      246.21     22.96 o 
   4   7  11        0.81       46.27     16.60 o 
   5   7  11      266.79      222.57     44.87 o 
   6   7  11       28.88       18.37     14.48 o 
   7   7  11       95.21       54.04     40.27 o 
 -10   8  11        3.79       23.66    356.00 o 
  -9   8  11       12.72        0.00     28.25 o 
  -8   8  11        0.04        0.00     26.49 o 
  -7   8  11        1.94        0.00     24.02 o 
  -6   8  11       67.35      102.08     30.02 o 
  -5   8  11      150.80       89.02     28.61 o 
  -4   8  11        3.96       53.33     21.19 o 
  -3   8  11      170.84      181.92     20.49 o 
  -2   8  11        2.11       12.36     13.07 o 
  -1   8  11      101.04      148.00     26.84 o 
   0   8  11       13.28       14.48      9.89 o 
   1   8  11       36.23       21.19     14.13 o 
   2   8  11        4.72        8.12     15.19 o 
   3   8  11       19.54       26.84     10.95 o 
   4   8  11        1.01       21.54     17.66 o 
   5   8  11       21.71        1.06     15.89 o 
   6   8  11        7.39        6.00    305.14 o 
  -8   9  11        2.05        0.00     22.60 o 
  -7   9  11        0.29       27.19     27.55 o 
  -6   9  11       19.30       37.08     24.02 o 
  -5   9  11       36.00       36.73     16.95 o 
  -4   9  11       25.30       11.66     20.13 o 
  -3   9  11        9.42       65.69     15.19 o 
  -2   9  11      107.48      101.73     17.66 o 
  -1   9  11      205.47      155.79     20.49 o 
   0   9  11        7.69       10.60     11.30 o 
   1   9  11       28.95       33.20     15.19 o 
   2   9  11       19.88       20.13     17.66 o 
   3   9  11       26.59        6.71     15.89 o 
  -4  10  11       44.11       96.77   1271.49 o 
  -3  10  11       21.08       15.54     14.83 o 
  -2  10  11       16.69       19.78     15.89 o 
  -1  10  11       34.16       12.01     17.31 o 
   0  10  11       21.93        6.36     22.60 o 
   1  10  11       15.06        0.00     28.96 o 
   2  10  11       21.27        0.00     24.02 o 
 -12   0  12      104.86       68.17     22.25 o 
 -10   0  12      230.82      186.89     30.03 o 
  -8   0  12     2292.86     2194.26     92.49 o 
  -6   0  12     3465.32     3330.61    133.54 o 
  -4   0  12      344.99      338.90     29.68 o 
  -2   0  12     1075.02     1182.90     54.14 o 
   0   0  12      604.21      678.80     55.51 o 
   2   0  12        1.54        3.53      8.12 o 
   4   0  12      538.53      546.08     37.82 o 
   6   0  12      601.93      594.86     53.73 o 
   8   0  12      316.95      325.04     45.22 o 
 -14   1  12        0.07        0.00   2140.94 o 
 -13   1  12       11.43        0.00     16.95 o 
 -12   1  12        1.44       13.07     14.13 o 
 -11   1  12       88.26       87.60     13.78 o 
 -10   1  12        0.01        0.00     13.07 o 
  -9   1  12        8.43       15.54     11.65 o 
  -8   1  12       32.39       58.98     10.60 o 
  -7   1  12      186.77      154.73     26.14 o 
  -6   1  12      726.62      747.84     38.19 o 
  -5   1  12      339.02      331.11     19.79 o 
  -4   1  12      564.52      505.17     28.28 o 
  -3   1  12      238.31      249.09     16.61 o 
  -2   1  12     2123.25     2131.52     58.14 o 
  -1   1  12       24.33       55.80     15.54 o 
   0   1  12      769.42      849.43     45.27 o 
   1   1  12     1715.48     1770.86     62.33 o 
   2   1  12     1591.35     1635.78     53.46 o 
   3   1  12      836.14      827.12     38.90 o 
   4   1  12      199.67      216.91     16.60 o 
   5   1  12       69.56       31.79     14.48 o 
   6   1  12      110.02       68.88     18.01 o 
   7   1  12        4.61        0.00     15.89 o 
   8   1  12       73.53       83.00     15.19 o 
   9   1  12       11.41        0.00     16.60 o 
 -13   2  12       50.38       15.19     18.72 o 
 -12   2  12       65.03       61.10     14.83 o 
 -11   2  12       12.09       13.42      8.48 o 
 -10   2  12      209.45      242.70     21.55 o 
  -9   2  12     1697.39     1739.91     65.49 o 
  -8   2  12       53.82       63.58      9.89 o 
  -7   2  12     2936.12     2837.92     84.43 o 
  -6   2  12        1.91      114.43     18.01 o 
  -5   2  12      927.38      866.94     33.25 o 
  -4   2  12      103.53       95.73     13.78 o 
  -3   2  12      395.75      418.09     22.26 o 
  -2   2  12       75.13       72.06     12.72 o 
  -1   2  12      372.26      419.13     22.97 o 
   0   2  12     1016.20     1053.53     52.71 o 
   1   2  12       20.06       47.33     12.36 o 
   2   2  12      174.69      175.93     15.19 o 
   3   2  12      227.20      207.03     18.37 o 
   4   2  12        9.61       15.19     12.36 o 
   5   2  12      751.25      754.09     40.66 o 
   6   2  12        0.52        0.00     10.95 o 
   7   2  12        1.92        0.00     14.83 o 
   8   2  12       80.95       55.10     13.07 o 
   9   2  12       50.46       36.03     20.84 o 
 -13   3  12        3.76       25.78     24.72 o 
 -12   3  12      194.50      196.06     21.20 o 
 -11   3  12        3.77       23.66      7.77 o 
 -10   3  12      128.63      138.82     17.66 o 
  -9   3  12       73.44       66.76     16.60 o 
  -8   3  12       28.69       23.66      6.36 o 
  -7   3  12      598.16      646.52     31.11 o 
  -6   3  12        5.15        5.30      8.12 o 
  -5   3  12      639.21      563.88     27.22 o 
  -4   3  12       86.65       68.53     16.95 o 
  -3   3  12        0.63        6.00      6.71 o 
  -2   3  12       11.58        7.77     11.30 o 
  -1   3  12      201.98      210.91     16.96 o 
   0   3  12      203.93      204.20     21.55 o 
   1   3  12     2826.46     2864.44     85.84 o 
   2   3  12      709.02      773.57     44.55 o 
   3   3  12      863.38      867.42     35.72 o 
   4   3  12      142.23      182.63     25.08 o 
   5   3  12      113.28      119.04     18.72 o 
   6   3  12       14.83        8.48     13.77 o 
   7   3  12       20.04       49.80     15.54 o 
   8   3  12       59.50       57.57     13.07 o 
   9   3  12      106.97      169.90     49.10 o 
 -12   4  12        9.87        0.00     16.25 o 
 -11   4  12       52.96       50.86     10.60 o 
 -10   4  12       32.14        0.00     13.42 o 
  -9   4  12     1226.77     1287.26     53.06 o 
  -8   4  12      337.89      266.77     18.73 o 
  -7   4  12       17.25       19.07      9.54 o 
  -6   4  12      618.63      602.00     30.75 o 
  -5   4  12      119.76      103.50     13.78 o 
  -4   4  12      201.13      187.59     16.25 o 
  -3   4  12      247.25      208.81     18.73 o 
  -2   4  12        1.52       29.31     11.30 o 
  -1   4  12      207.15      225.75     21.20 o 
   0   4  12       11.42       19.78     10.24 o 
   1   4  12      255.77      265.34     25.44 o 
   2   4  12       50.18       88.30     16.60 o 
   3   4  12        1.87       13.77     10.24 o 
   4   4  12        6.83       30.02     15.54 o 
   5   4  12       18.60        7.42     10.95 o 
   6   4  12        4.64        8.83     12.36 o 
   7   4  12      215.39      256.82     24.38 o 
   8   4  12       21.25       20.84     10.95 o 
 -11   5  12       39.84       38.14     12.01 o 
 -10   5  12        7.34       26.49     12.71 o 
  -9   5  12       21.20       17.31     10.95 o 
  -8   5  12      112.39      136.70     19.78 o 
  -7   5  12      319.95      318.70     21.55 o 
  -6   5  12      554.97      473.62     30.40 o 
  -5   5  12      387.60      402.49     28.62 o 
  -4   5  12       16.70       18.01     14.13 o 
  -3   5  12       34.98        0.00     13.42 o 
  -2   5  12        1.82       17.31     11.30 o 
  -1   5  12       69.04       46.27     14.13 o 
   0   5  12       83.60       65.70     14.13 o 
   1   5  12       51.31       38.50     13.42 o 
   2   5  12      160.05      150.13     21.90 o 
   3   5  12        0.33        7.42     10.24 o 
   4   5  12       95.59       89.72     19.78 o 
   5   5  12       39.94       35.32     13.07 o 
   6   5  12       15.29        0.00     13.07 o 
   7   5  12       15.37       39.20     23.31 o 
   8   5  12       15.21       44.85     18.01 o 
 -11   6  12        1.26        3.18     20.48 o 
 -10   6  12       27.72       20.13     28.96 o 
  -9   6  12      123.08      117.27     25.08 o 
  -8   6  12        0.88       16.25     13.07 o 
  -7   6  12        0.10       18.37     18.72 o 
  -6   6  12       16.09       29.31     18.01 o 
  -5   6  12        0.01       22.25     15.54 o 
  -4   6  12       40.17       15.19      9.89 o 
  -3   6  12       42.98      169.89     27.55 o 
  -2   6  12       35.67       25.78     12.71 o 
  -1   6  12      221.60      294.64     34.98 o 
   0   6  12      103.53       95.37     18.01 o 
   1   6  12       27.26       42.74     15.19 o 
   2   6  12       25.55       72.05     20.48 o 
   3   6  12       42.52       51.21     12.71 o 
   4   6  12       19.18       18.72     19.07 o 
   5   6  12      142.91      168.85     22.96 o 
   6   6  12       53.25       42.74     14.48 o 
   7   6  12       32.12       67.81    341.18 o 
 -10   7  12        3.35        0.00    320.33 o 
  -9   7  12        0.10        0.00     20.13 o 
  -8   7  12       72.03       39.56     13.77 o 
  -7   7  12        3.93        0.00     25.08 o 
  -6   7  12      586.68      482.09     69.27 o 
  -5   7  12        0.00        0.00     16.60 o 
  -4   7  12      202.34      188.29     20.49 o 
  -3   7  12       29.06       66.75     19.78 o 
  -2   7  12      125.53      116.92     17.66 o 
  -1   7  12        4.89        0.00     12.01 o 
   0   7  12        2.19        1.06      9.54 o 
   1   7  12       54.96       49.80     16.95 o 
   2   7  12       88.06       50.16     16.25 o 
   3   7  12        0.96       19.07     12.36 o 
   4   7  12       72.70       77.35     23.66 o 
   5   7  12        0.00        2.12     15.19 o 
   6   7  12       19.43       81.58     29.67 o 
  -9   8  12       14.61        7.42    292.08 o 
  -8   8  12        0.46        7.06     19.07 o 
  -7   8  12        0.77       33.90     26.49 o 
  -6   8  12      133.04      143.41     34.97 o 
  -5   8  12        0.25       32.49     23.31 o 
  -4   8  12      118.33      182.97     31.44 o 
  -3   8  12        0.05        9.89     10.24 o 
  -2   8  12      262.94      196.08     21.55 o 
  -1   8  12        4.83       10.24     12.71 o 
   0   8  12        0.18        0.00     10.60 o 
   1   8  12       38.32       28.26     16.60 o 
   2   8  12       73.89       77.35     19.78 o 
   3   8  12        1.92        0.00     13.07 o 
   4   8  12       29.47      137.39     34.97 o 
   5   8  12        5.19      178.00    237.33 o 
  -7   9  12       36.94      160.70   1158.81 o 
  -6   9  12      124.48       99.61     27.90 o 
  -5   9  12       94.44       84.42     28.26 o 
  -4   9  12       82.09       25.08     30.02 o 
  -3   9  12       21.34       38.50     14.13 o 
  -2   9  12      188.09      145.89     19.08 o 
  -1   9  12        3.99        3.88     13.42 o 
   0   9  12        4.97        1.06     11.30 o 
   1   9  12       67.86      104.19     24.37 o 
   2   9  12       60.38       39.21     22.96 o 
  -3  10  12       75.04       41.32    937.05 o 
  -2  10  12        0.70      106.66     82.64 o 
  -1  10  12        5.94        0.00     99.60 o 
 -13   0  13       53.29       60.40     31.43 o 
 -11   0  13      117.54      142.00     25.08 o 
  -9   0  13      250.01      187.60     29.32 o 
  -7   0  13      657.58      649.06     44.54 o 
  -5   0  13      431.64      378.15     32.16 o 
  -3   0  13      272.58      253.69     24.38 o 
  -1   0  13     1613.77     1393.03     74.36 o 
   1   0  13     1124.50     1126.11     59.79 o 
   3   0  13     1235.15     1232.65     73.94 o 
   5   0  13      272.32      264.98     33.56 o 
   7   0  13      480.70      515.58     57.60 o 
 -13   1  13       11.77        9.89     21.90 o 
 -12   1  13       54.45       69.23     14.83 o 
 -11   1  13      173.18      142.01     16.25 o 
 -10   1  13       14.06       17.31     13.07 o 
  -9   1  13      244.29      274.15     33.21 o 
  -8   1  13       34.45       31.08      7.42 o 
  -7   1  13       35.09       22.60     10.24 o 
  -6   1  13      293.81      281.25     19.79 o 
  -5   1  13      218.73      216.57     21.55 o 
  -4   1  13      209.88      244.83     17.66 o 
  -3   1  13      592.44      654.71     28.63 o 
  -2   1  13      723.55      677.48     39.96 o 
  -1   1  13      814.73      870.30     45.27 o 
   0   1  13     1851.50     1801.51     79.70 o 
   1   1  13      831.42      794.25     36.42 o 
   2   1  13      434.77      464.72     33.22 o 
   3   1  13      336.49      275.96     39.22 o 
   4   1  13      237.12      219.04     22.61 o 
   5   1  13      441.99      470.70     30.04 o 
   6   1  13       42.83       49.45     14.48 o 
   7   1  13      253.71      252.24     27.20 o 
   8   1  13       44.54       26.14     11.30 o 
 -13   2  13        7.27       14.83     22.60 o 
 -12   2  13       32.14       23.31     13.77 o 
 -11   2  13        3.39       24.37      9.18 o 
 -10   2  13      260.10      236.35     22.61 o 
  -9   2  13       82.57       67.46     13.42 o 
  -8   2  13       49.07       39.91      8.83 o 
  -7   2  13       12.36       16.60      9.89 o 
  -6   2  13      183.00      161.09     14.84 o 
  -5   2  13      440.85      450.25     26.51 o 
  -4   2  13      321.43      255.12     18.02 o 
  -3   2  13        4.39       20.84      7.42 o 
  -2   2  13        0.12        0.71      8.48 o 
  -1   2  13       14.18       64.99     13.07 o 
   0   2  13      110.94      113.74     14.84 o 
   1   2  13        0.30       78.76     15.89 o 
   2   2  13     1066.31     1057.99     46.69 o 
   3   2  13       41.33       63.22     13.42 o 
   4   2  13      350.73      311.29     24.03 o 
   5   2  13      110.33      114.44     17.66 o 
   6   2  13       36.85        9.18     12.36 o 
   7   2  13       81.73       89.71     18.01 o 
   8   2  13      326.93      370.27     29.68 o 
 -13   3  13      187.91      186.52     48.40 o 
 -12   3  13        1.71        0.00     17.31 o 
 -11   3  13      320.64      322.57     24.03 o 
 -10   3  13        6.31       33.90     12.36 o 
  -9   3  13      115.79      100.67     19.43 o 
  -8   3  13      724.75      745.93     33.23 o 
  -7   3  13       30.93       34.26      9.89 o 
  -6   3  13      432.67      492.63     29.33 o 
  -5   3  13       26.19       39.56      8.83 o 
  -4   3  13      147.28      149.07     14.13 o 
  -3   3  13       44.38       50.51     10.60 o 
  -2   3  13      160.38      159.32     19.43 o 
  -1   3  13      241.15      250.85     26.50 o 
   0   3  13      814.35      887.20     53.04 o 
   1   3  13      471.41      446.72     30.39 o 
   2   3  13      347.95      321.90     29.33 o 
   3   3  13      176.74      168.15     22.26 o 
   4   3  13      332.88      335.66     24.73 o 
   5   3  13        4.42        4.24      8.48 o 
   6   3  13        6.47        0.71     12.36 o 
   7   3  13      350.09      358.62     34.27 o 
   8   3  13      149.52      118.33     19.07 o 
 -12   4  13       78.78       26.84    374.75 o 
 -11   4  13        2.49       10.95      9.18 o 
 -10   4  13        2.30       11.30     13.77 o 
  -9   4  13       19.73       15.89      9.89 o 
  -8   4  13      279.65      280.88     20.14 o 
  -7   4  13       37.33        0.71     21.90 o 
  -6   4  13      306.51      282.66     23.67 o 
  -5   4  13      268.90      255.44     20.49 o 
  -4   4  13      377.79      290.82     25.44 o 
  -3   4  13      284.89      280.54     22.26 o 
  -2   4  13       17.03       19.07     11.66 o 
  -1   4  13        2.48       17.66     12.01 o 
   0   4  13        4.64       63.92     14.48 o 
   1   4  13      301.88      283.72     26.15 o 
   2   4  13      287.02      323.28     36.39 o 
   3   4  13       76.06       67.11     14.48 o 
   4   4  13      112.30      115.86     24.73 o 
   5   4  13        2.98        0.00     12.01 o 
   6   4  13       71.30       89.71     15.19 o 
   7   4  13        6.16       48.03     18.37 o 
 -11   5  13        6.16       13.42      8.12 o 
 -10   5  13       16.26       32.14     13.42 o 
  -9   5  13      272.03      259.32     19.78 o 
  -8   5  13      246.64      199.61     33.92 o 
  -7   5  13      431.94      398.61     25.44 o 
  -6   5  13       26.15        4.94     16.25 o 
  -5   5  13      168.22      139.54     17.66 o 
  -4   5  13      199.54      244.11     22.61 o 
  -3   5  13        6.62        6.36     10.95 o 
  -2   5  13      119.41      120.10     21.19 o 
  -1   5  13       60.23       42.38     13.07 o 
   0   5  13       63.15       88.65     17.31 o 
   1   5  13       37.07       82.29     21.90 o 
   2   5  13       17.26        2.83     13.42 o 
   3   5  13       83.78      114.09     19.43 o 
   4   5  13        8.21       94.65     26.49 o 
   5   5  13       50.02       72.41     23.66 o 
   6   5  13        0.57        0.00     15.89 o 
 -11   6  13        3.14       14.83     21.19 o 
 -10   6  13       23.29        0.00     27.55 o 
  -9   6  13      113.87      136.34     25.08 o 
  -8   6  13        2.76        4.94     11.65 o 
  -7   6  13       19.99       26.49     18.72 o 
  -6   6  13        4.44        0.00     15.54 o 
  -5   6  13       19.22       12.71     17.31 o 
  -4   6  13       43.05       18.01     13.77 o 
  -3   6  13       76.76      129.63     17.31 o 
  -2   6  13       51.54       45.56     14.13 o 
  -1   6  13      102.53       92.54     16.60 o 
   0   6  13        9.63       23.66     10.24 o 
   1   6  13      347.89      361.81     31.45 o 
   2   6  13        8.13       22.96     14.13 o 
   3   6  13       28.02        9.89     11.66 o 
   4   6  13       86.08       87.24     22.96 o 
   5   6  13        8.35        1.41     28.61 o 
   6   6  13       52.73       28.61     32.49 o 
 -10   7  13       13.08        0.00    354.59 o 
  -9   7  13      108.03       90.42     26.84 o 
  -8   7  13       30.97       23.66     20.84 o 
  -7   7  13        6.43       35.67     26.49 o 
  -6   7  13       10.63       66.04     19.42 o 
  -5   7  13       72.18      107.37     24.02 o 
  -4   7  13       18.82        2.83     14.48 o 
  -3   7  13      129.11       84.78     18.72 o 
  -2   7  13       40.04       21.54     13.07 o 
  -1   7  13       62.81       49.10     18.72 o 
   0   7  13      268.71      280.51     32.50 o 
   1   7  13       97.03       65.70     16.60 o 
   2   7  13       16.60        8.48     19.07 o 
   3   7  13       59.87       68.17     19.43 o 
   4   7  13       16.16       20.48     24.02 o 
   5   7  13       80.86       75.94   1739.89 o 
  -8   8  13       33.04       14.48     22.96 o 
  -7   8  13       55.33       22.60     29.32 o 
  -6   8  13       26.66        6.36     21.19 o 
  -5   8  13       47.23       30.37     21.19 o 
  -4   8  13        0.19        0.00     11.30 o 
  -3   8  13       16.21        4.94     10.60 o 
  -2   8  13        6.26        0.00     18.72 o 
  -1   8  13      346.69      331.06     28.27 o 
   0   8  13        0.21        2.12     10.95 o 
   1   8  13       90.33       47.33     16.95 o 
   2   8  13        0.17       21.54     19.42 o 
   3   8  13      129.54      114.80     31.44 o 
  -5   9  13       74.52      185.08   1445.31 o 
  -4   9  13        7.44      109.84     72.75 o 
  -3   9  13       97.99      110.20     16.60 o 
  -2   9  13      116.99       98.90     23.67 o 
  -1   9  13       96.98       66.76     17.66 o 
   0   9  13      138.55      190.74     36.74 o 
   1   9  13       89.59       40.27     27.20 o 
   2   9  13       20.96       97.83     31.08 o 
 -12   0  14      474.96      463.97     51.24 o 
 -10   0  14      273.15      204.91     30.74 o 
  -8   0  14      206.40      156.50     22.96 o 
  -6   0  14      509.29      514.25     48.42 o 
  -4   0  14      210.84      186.18     23.67 o 
  -2   0  14        0.92        2.12     11.30 o 
   0   0  14        0.22       13.42      9.54 o 
   2   0  14      109.47       93.25     22.61 o 
   4   0  14       49.44       12.72     19.78 o 
   6   0  14      342.27      385.12     50.17 o 
   8   0  14      192.85      451.10    159.67 o 
 -13   1  14       22.14      120.08   1190.58 o 
 -12   1  14       86.51       67.82     16.60 o 
 -11   1  14       69.63       66.76     13.77 o 
 -10   1  14       67.49       68.17     15.19 o 
  -9   1  14       59.75       82.65     13.77 o 
  -8   1  14        2.36        9.18      6.00 o 
  -7   1  14      118.81       79.48     19.07 o 
  -6   1  14      266.16      280.18     24.73 o 
  -5   1  14      128.10      149.77     18.02 o 
  -4   1  14      552.76      517.48     30.40 o 
  -3   1  14      711.27      735.04     43.49 o 
  -2   1  14     1880.10     1720.63     64.11 o 
  -1   1  14      201.58      244.12     25.44 o 
   0   1  14       57.30       38.50      9.18 o 
   1   1  14       38.35       23.66     10.60 o 
   2   1  14        0.06        0.35      8.48 o 
   3   1  14        0.47        0.00     10.24 o 
   4   1  14       13.87       20.84     13.42 o 
   5   1  14        2.74       16.60     27.19 o 
   6   1  14      177.93      169.56     41.68 o 
   7   1  14       73.43        6.71     22.61 o 
   8   1  14        0.71        0.35     16.25 o 
 -12   2  14       58.15       27.55     18.37 o 
 -11   2  14       89.12      102.78     13.78 o 
 -10   2  14      104.21      105.26     15.54 o 
  -9   2  14      108.53      112.68     15.19 o 
  -8   2  14       81.77      106.32     14.48 o 
  -7   2  14      134.47      138.47     15.90 o 
  -6   2  14        5.30       48.39     10.24 o 
  -5   2  14      190.01      188.29     17.31 o 
  -4   2  14       59.50       61.46     11.66 o 
  -3   2  14      341.38      313.78     23.32 o 
  -2   2  14      327.80      313.42     27.56 o 
  -1   2  14      129.59      128.23     16.25 o 
   0   2  14      151.44      174.86     18.37 o 
   1   2  14      508.42      559.13     32.52 o 
   2   2  14      249.73      242.36     23.67 o 
   3   2  14       77.26       70.64     13.42 o 
   4   2  14       71.58       62.16     16.95 o 
   5   2  14      280.02      242.01     39.22 o 
   6   2  14        3.99       27.55     14.83 o 
   7   2  14       33.30       15.19     21.19 o 
   8   2  14       55.53       40.26     37.44 o 
 -12   3  14      200.08      200.30     32.15 o 
 -11   3  14       42.36       60.04     17.31 o 
 -10   3  14      172.92      180.86     21.90 o 
  -9   3  14      357.10      384.78     25.79 o 
  -8   3  14       75.43       84.06     10.95 o 
  -7   3  14       71.65       84.77     14.83 o 
  -6   3  14        0.01       19.07      7.77 o 
  -5   3  14      187.57      194.30     16.96 o 
  -4   3  14       16.06       10.60     11.30 o 
  -3   3  14       53.69        2.12     20.13 o 
  -2   3  14        9.57       42.38     14.13 o 
  -1   3  14       26.35       58.63     14.83 o 
   0   3  14       20.44       34.97     10.24 o 
   1   3  14       59.83       50.51     14.48 o 
   2   3  14        3.49        9.18     12.36 o 
   3   3  14       61.63       68.17     18.37 o 
   4   3  14       13.75        7.06     15.54 o 
   5   3  14      112.57      108.79     31.44 o 
   6   3  14       24.34        0.00     15.19 o 
   7   3  14      167.98       96.08     27.55 o 
 -11   4  14       53.31       33.91     15.19 o 
 -10   4  14        0.95       46.27     14.13 o 
  -9   4  14      513.66      565.44     34.28 o 
  -8   4  14       96.00       59.34     11.66 o 
  -7   4  14       34.36       33.91     12.01 o 
  -6   4  14        2.07        4.59      8.48 o 
  -5   4  14       21.87       30.37     10.60 o 
  -4   4  14       80.15       56.87     14.13 o 
  -3   4  14        6.02        0.00      8.12 o 
  -2   4  14       40.43       38.50     14.48 o 
  -1   4  14        7.24        4.59     11.65 o 
   0   4  14       35.79       22.96     10.24 o 
   1   4  14       12.39       21.19     12.71 o 
   2   4  14       41.39       49.45     16.60 o 
   3   4  14       16.59       52.98     15.19 o 
   4   4  14        0.32        0.00     20.84 o 
   5   4  14       15.24       27.19     27.90 o 
   6   4  14        0.34        2.47     16.95 o 
   7   4  14        6.94       43.79   1218.46 o 
 -11   5  14       70.21       49.80     14.83 o 
 -10   5  14       35.89       76.64     23.31 o 
  -9   5  14      250.36      240.23     19.78 o 
  -8   5  14        3.03        4.94     10.60 o 
  -7   5  14       16.05       25.78     11.65 o 
  -6   5  14       26.24        9.89      9.89 o 
  -5   5  14       52.18       51.57     15.19 o 
  -4   5  14        1.62        9.54     14.13 o 
  -3   5  14        2.28        7.42      9.54 o 
  -2   5  14       24.41       48.39     15.54 o 
  -1   5  14      155.90      126.82     21.19 o 
   0   5  14       42.47       89.71     23.31 o 
   1   5  14      338.51      327.18     32.86 o 
   2   5  14        0.86       20.48     14.13 o 
   3   5  14      105.55      148.35     20.49 o 
   4   5  14      154.61      175.91     29.32 o 
   5   5  14       23.85       29.67     24.37 o 
 -10   6  14      109.05      122.92    376.88 o 
  -9   6  14      175.46      129.64     21.55 o 
  -8   6  14        0.03        2.12     11.30 o 
  -7   6  14      206.35      187.58     25.79 o 
  -6   6  14       12.94        3.88     10.24 o 
  -5   6  14       59.01       52.98     16.60 o 
  -4   6  14      121.10      102.79     16.60 o 
  -3   6  14        0.27        0.00      9.18 o 
  -2   6  14       35.68       77.00     21.90 o 
  -1   6  14       36.71       41.32     16.25 o 
   0   6  14        5.68       37.08     12.36 o 
   1   6  14       44.00       57.92     19.43 o 
   2   6  14        6.40       14.83     14.13 o 
   3   6  14        3.60        2.83     12.01 o 
   4   6  14       27.85       30.73     21.54 o 
   5   6  14       98.09      129.28     37.09 o 
  -9   7  14        2.05       33.90    260.64 o 
  -8   7  14        1.43        0.00     19.42 o 
  -7   7  14       40.46       30.37     24.02 o 
  -6   7  14      104.53       97.49     24.37 o 
  -5   7  14       37.74       20.13     16.95 o 
  -4   7  14       64.40       55.81     14.48 o 
  -3   7  14        6.36       22.60     10.95 o 
  -2   7  14      411.34      363.25     32.16 o 
  -1   7  14        1.56        0.00     12.71 o 
   0   7  14      179.34      283.66     45.92 o 
   1   7  14       43.26       27.55     16.95 o 
   2   7  14      138.75      125.40     20.49 o 
   3   7  14       29.21       21.90     15.54 o 
  -7   8  14        3.26       37.79    103.83 o 
  -6   8  14      360.12      357.21     48.40 o 
  -5   8  14        3.06       15.54     18.72 o 
  -4   8  14       69.55       43.80     16.25 o 
  -3   8  14        6.34       18.01     11.30 o 
  -2   8  14       19.68        5.30     14.13 o 
  -1   8  14       17.36       17.31     15.54 o 
   0   8  14       10.06        7.42     12.36 o 
   1   8  14        0.01        6.00     20.84 o 
   2   8  14       18.69        0.35     26.84 o 
  -5   9  14       35.77       43.44     54.04 o 
  -2   9  14      116.88       71.70     96.78 o 
  -1   9  14       57.86       87.24     41.32 o 
 -11   0  15        6.94       15.89     12.01 o 
  -9   0  15      181.04      179.45     24.37 o 
  -7   0  15      551.14      470.42     38.17 o 
  -5   0  15       44.54       80.18     18.72 o 
  -3   0  15      344.68      351.58     54.42 o 
  -1   0  15      490.39      471.46     39.94 o 
   1   0  15      143.10      180.15     26.49 o 
   3   0  15       83.09       69.23     19.78 o 
   5   0  15      763.15      913.44     85.19 o 
 -12   1  15       31.25       64.28    378.62 o 
 -11   1  15      506.60      512.41     39.58 o 
 -10   1  15       49.57       45.21     14.48 o 
  -9   1  15       59.18       85.83     14.48 o 
  -8   1  15       36.14       25.43      7.42 o 
  -7   1  15        2.44        0.00     10.60 o 
  -6   1  15        0.01        0.00      7.77 o 
  -5   1  15      330.76      354.40     22.97 o 
  -4   1  15       59.58       61.46     14.13 o 
  -3   1  15     1304.71     1354.84     55.20 o 
  -2   1  15       76.07      182.26     20.49 o 
  -1   1  15       12.13       38.50     10.95 o 
   0   1  15      373.26      359.72     28.62 o 
   1   1  15        7.14       12.71     13.42 o 
   2   1  15        1.31       13.42     10.95 o 
   3   1  15        7.81        0.00     16.95 o 
   4   1  15       13.55       18.01     22.25 o 
   5   1  15       34.43       32.14     27.90 o 
   6   1  15       11.30       15.89     20.84 o 
   7   1  15        0.26       14.83    346.82 o 
 -12   2  15        4.35       46.97     38.14 o 
 -11   2  15        1.61        4.24      8.48 o 
 -10   2  15      209.47      156.50     22.61 o 
  -9   2  15       13.72        0.00     10.24 o 
  -8   2  15       28.79       23.31      7.42 o 
  -7   2  15      238.03      255.43     20.14 o 
  -6   2  15       11.63        0.00     20.48 o 
  -5   2  15        9.16        7.42      7.42 o 
  -4   2  15      207.29      214.09     18.37 o 
  -3   2  15      158.56      153.31     15.90 o 
  -2   2  15      500.06      504.34     29.69 o 
  -1   2  15       92.05      118.33     18.72 o 
   0   2  15        1.34       14.13      8.83 o 
   1   2  15       11.51       16.95     12.36 o 
   2   2  15       39.61       42.38     14.48 o 
   3   2  15        0.13        1.77     10.24 o 
   4   2  15      249.65      307.36     34.62 o 
   5   2  15      216.85      210.55     36.03 o 
   6   2  15       32.78       32.14     23.31 o 
 -12   3  15      240.17      254.71    566.64 o 
 -11   3  15        9.99       12.01      9.89 o 
 -10   3  15      110.81      105.61     15.19 o 
  -9   3  15        8.01       31.79     10.95 o 
  -8   3  15       33.50       32.14      7.77 o 
  -7   3  15       66.87       78.41     13.07 o 
  -6   3  15       81.25       84.77     12.36 o 
  -5   3  15        8.55       40.62     12.01 o 
  -4   3  15      303.75      261.46     21.91 o 
  -3   3  15      215.86      260.01     22.26 o 
  -2   3  15      193.38      181.23     20.14 o 
  -1   3  15        2.35       10.60      9.18 o 
   0   3  15      236.73      259.31     28.62 o 
   1   3  15        6.88       47.68     25.78 o 
   2   3  15       39.81       32.49     17.31 o 
   3   3  15       57.76       32.49     20.49 o 
   4   3  15      125.66      155.07     26.85 o 
   5   3  15       11.48       82.29     32.49 o 
   6   3  15       32.98        0.00     27.55 o 
 -10   4  15       91.20       37.79     19.07 o 
  -9   4  15       47.13       49.80     11.66 o 
  -8   4  15       12.97       17.31      9.18 o 
  -7   4  15       22.72       25.08     12.71 o 
  -6   4  15       50.74       21.90     14.13 o 
  -5   4  15        2.07        7.06      9.89 o 
  -4   4  15       96.93       62.87     15.19 o 
  -3   4  15       18.76        6.00     11.30 o 
  -2   4  15       27.67       39.20     15.54 o 
  -1   4  15        5.83       16.95     12.01 o 
   0   4  15        7.94       34.61     11.30 o 
   1   4  15        7.42        0.00     15.89 o 
   2   4  15        8.01       37.79     16.60 o 
   3   4  15       28.09       33.55     13.07 o 
   4   4  15       78.92       80.88     24.72 o 
   5   4  15        0.06        9.18     24.37 o 
   6   4  15      115.86       13.78   1159.97 o 
 -10   5  15       10.95       10.60     19.42 o 
  -9   5  15       36.04       38.14     11.66 o 
  -8   5  15      191.79      140.95     20.84 o 
  -7   5  15       35.44       15.54     11.30 o 
  -6   5  15      123.74      129.99     16.95 o 
  -5   5  15       21.62       11.66     12.71 o 
  -4   5  15       82.92       77.71     18.37 o 
  -3   5  15       78.56       79.47     18.01 o 
  -2   5  15      107.90      129.28     19.78 o 
  -1   5  15       27.47       74.88     23.31 o 
   0   5  15      510.33      546.01     51.60 o 
   1   5  15        2.11       20.84     22.25 o 
   2   5  15      337.85      368.16     32.86 o 
   3   5  15      176.19      173.44     24.37 o 
   4   5  15      206.02      163.21     37.80 o 
   5   5  15        9.08       68.16     43.09 o 
 -10   6  15      223.59       66.41    485.03 o 
  -9   6  15       36.20       73.46     29.67 o 
  -8   6  15       36.22       33.20     16.25 o 
  -7   6  15      144.22      196.05     36.38 o 
  -6   6  15        9.64       25.43     12.01 o 
  -5   6  15       47.94       55.80     19.78 o 
  -4   6  15        5.63       13.77     13.77 o 
  -3   6  15       10.64       10.95     10.24 o 
  -2   6  15        8.70        0.00     12.36 o 
  -1   6  15        0.01        8.12     12.71 o 
   0   6  15       50.56       69.23     15.54 o 
   1   6  15        9.31       44.85     17.31 o 
   2   6  15       59.09       54.04     18.01 o 
   3   6  15        0.80       28.61     13.07 o 
  -8   7  15        0.16       17.66     21.19 o 
  -7   7  15      258.92      197.48     33.91 o 
  -6   7  15        2.53       19.42     18.72 o 
  -5   7  15      271.23      201.73     32.50 o 
  -4   7  15       10.63       36.38     16.60 o 
  -3   7  15      260.56      236.35     24.73 o 
  -2   7  15        0.66       42.03     15.19 o 
  -1   7  15       15.44       32.14     14.83 o 
   0   7  15       89.98      100.31     18.72 o 
   1   7  15      246.05      296.75     39.21 o 
   2   7  15        1.23        1.41     25.08 o 
  -6   8  15       53.87       18.37   1020.03 o 
  -5   8  15       59.48       20.49     44.50 o 
  -4   8  15        6.80        6.00     19.42 o 
  -3   8  15       12.21        1.77     15.89 o 
  -2   8  15       28.41       27.90     38.50 o 
  -1   8  15      134.83       62.17     20.49 o 
   0   8  15        1.74        0.00     23.66 o 
 -10   0  16       49.04       61.81     19.43 o 
  -8   0  16        3.19        2.12      8.48 o 
  -6   0  16      217.89      209.85     37.80 o 
  -4   0  16      239.70      233.17     30.38 o 
  -2   0  16      374.69      422.26     38.16 o 
   0   0  16       10.48       12.71     12.01 o 
   2   0  16       86.46       98.90     30.38 o 
   4   0  16       78.64       82.30     23.66 o 
 -11   1  16        5.06        8.83      9.89 o 
 -10   1  16      153.14       99.26     20.84 o 
  -9   1  16       35.82       54.39     12.01 o 
  -8   1  16       32.33       34.26      8.83 o 
  -7   1  16      161.70      141.30     24.73 o 
  -6   1  16      173.44      178.04     17.31 o 
  -5   1  16       31.23       23.31     11.66 o 
  -4   1  16      271.85      263.21     23.67 o 
  -3   1  16       93.52      119.03     14.48 o 
  -2   1  16      952.56      969.66     41.73 o 
  -1   1  16       36.00       88.30     15.54 o 
   0   1  16      483.16      479.21     34.99 o 
   1   1  16        0.78       12.01     14.83 o 
   2   1  16       82.20       90.42     18.72 o 
   3   1  16        4.69        0.00     16.60 o 
   4   1  16        5.74       34.61     17.31 o 
   5   1  16       52.67       68.52     33.20 o 
   6   1  16       42.18       52.98     34.61 o 
 -11   2  16       36.89       73.11     19.78 o 
 -10   2  16       46.21       62.16     14.83 o 
  -9   2  16       15.14       28.96     11.30 o 
  -8   2  16      116.81      116.21     14.13 o 
  -7   2  16       62.06       73.82     12.72 o 
  -6   2  16       14.50       18.72      8.48 o 
  -5   2  16      142.59      148.36     18.02 o 
  -4   2  16       13.66        0.00     14.48 o 
  -3   2  16       31.78       36.38     10.24 o 
  -2   2  16      383.74      385.51     26.15 o 
  -1   2  16       66.37       61.46     14.83 o 
   0   2  16      118.21      124.34     17.66 o 
   1   2  16      203.61      222.56     25.08 o 
   2   2  16       67.57       70.64     15.89 o 
   3   2  16       91.28      107.73     14.48 o 
   4   2  16       56.30       51.21     29.32 o 
   5   2  16      117.91      117.27     35.68 o 
   6   2  16       58.35       82.65     30.02 o 
 -11   3  16       37.27       54.39     25.43 o 
 -10   3  16      130.64      120.80     17.66 o 
  -9   3  16      822.64      894.76     43.48 o 
  -8   3  16        4.08       10.24      7.77 o 
  -7   3  16      303.69      266.04     23.67 o 
  -6   3  16        7.36       20.48      8.83 o 
  -5   3  16      125.08      129.99     15.19 o 
  -4   3  16       15.48       24.72     14.13 o 
  -3   3  16      178.73      178.75     19.08 o 
  -2   3  16      135.35      217.95     26.14 o 
  -1   3  16      599.86      602.99     39.94 o 
   0   3  16      210.06      256.12     29.32 o 
   1   3  16      216.15      232.45     26.85 o 
   2   3  16       10.01       10.95     14.83 o 
   3   3  16       46.35        3.53     21.19 o 
   4   3  16       17.97       58.98     23.31 o 
   5   3  16       11.06       33.20     36.38 o 
 -10   4  16       17.33       48.74     24.02 o 
  -9   4  16       19.89        0.00     13.77 o 
  -8   4  16       23.10        5.30      9.89 o 
  -7   4  16       22.76       17.66     13.42 o 
  -6   4  16        0.55        0.00      9.54 o 
  -5   4  16        9.51       25.08     11.65 o 
  -4   4  16        6.35        0.00     14.13 o 
  -3   4  16       31.93       23.66     11.66 o 
  -2   4  16        5.67       17.31     14.83 o 
  -1   4  16       18.93       27.90     13.07 o 
   0   4  16       16.32       51.56     12.71 o 
   1   4  16      411.03      459.01     37.10 o 
   2   4  16        1.72       54.39     16.25 o 
   3   4  16      134.78      114.09     18.37 o 
   4   4  16        0.13        0.00    349.29 o 
  -9   5  16      571.19      546.72     33.22 o 
  -8   5  16       59.04       97.84     21.55 o 
  -7   5  16      152.78      146.95     19.07 o 
  -6   5  16       73.58       96.43     13.78 o 
  -5   5  16      103.49       81.95     15.54 o 
  -4   5  16       10.71      204.14     24.37 o 
  -3   5  16       71.35       43.44     15.54 o 
  -2   5  16       40.69       53.33     16.25 o 
  -1   5  16      365.99      399.27     34.98 o 
   0   5  16      154.41      145.18     22.25 o 
   1   5  16      104.03      129.98     21.19 o 
   2   5  16      166.86      130.70     23.31 o 
   3   5  16       42.01       22.25     19.78 o 
  -9   6  16        6.97       16.60    324.92 o 
  -8   6  16       20.23       23.66     20.84 o 
  -7   6  16       35.88       19.78     14.13 o 
  -6   6  16        8.31        0.00     11.65 o 
  -5   6  16        5.62        5.65     14.48 o 
  -4   6  16       15.09       26.49     15.89 o 
  -3   6  16       26.52       27.55     11.30 o 
  -2   6  16      138.93      142.71     19.78 o 
  -1   6  16       25.31       15.19     14.13 o 
   0   6  16      136.57       96.79     19.43 o 
   1   6  16      176.63      223.25     32.15 o 
   2   6  16       68.16       69.23     23.66 o 
  -7   7  16        3.66       60.04     51.21 o 
  -6   7  16      326.19      405.24     34.98 o 
  -5   7  16        0.01       29.67    525.52 o 
  -4   7  16      144.26      122.92     22.61 o 
  -3   7  16       77.27       56.87     14.83 o 
  -2   7  16      174.29      228.20     37.44 o 
  -1   7  16       78.23       81.59     24.72 o 
   0   7  16      180.27      283.30     66.76 o 
  -2   8  16       22.03        0.00    102.78 o 
  -9   0  17       72.05       57.22     21.55 o 
  -7   0  17      160.93      125.40     22.96 o 
  -5   0  17        0.37        5.30     13.77 o 
  -3   0  17        3.56        0.00     12.71 o 
  -1   0  17       14.93       21.90     15.54 o 
   1   0  17       28.45        9.89     23.31 o 
   3   0  17       86.27       72.41     22.96 o 
 -10   1  17       79.02       97.13     16.25 o 
  -9   1  17        3.44       20.48     10.95 o 
  -8   1  17       22.03       22.60      7.77 o 
  -7   1  17      123.44      140.58     17.66 o 
  -6   1  17       32.71       36.38     10.60 o 
  -5   1  17       91.95      135.99     18.72 o 
  -4   1  17        1.71       24.72     12.36 o 
  -3   1  17      416.02      465.38     27.92 o 
  -2   1  17      106.21       87.25     18.01 o 
  -1   1  17        0.95        9.18     10.24 o 
   0   1  17       27.91       37.08     10.60 o 
   1   1  17       17.20       49.45     18.01 o 
   2   1  17       13.89       13.07     11.65 o 
   3   1  17        2.51       34.26     14.13 o 
   4   1  17       24.23       77.35     25.43 o 
   5   1  17       16.48        0.00     43.44 o 
 -11   2  17       20.84        0.00     66.40 o 
 -10   2  17      189.84      213.01     30.73 o 
  -9   2  17        6.83       15.89     11.30 o 
  -8   2  17       75.84      102.08     12.36 o 
  -7   2  17       42.26       48.74     12.36 o 
  -6   2  17        0.43       16.60      9.18 o 
  -5   2  17        0.72        8.12     10.60 o 
  -4   2  17       25.40       28.61     12.71 o 
  -3   2  17        3.04        8.48      8.12 o 
  -2   2  17        0.30       13.77     10.24 o 
  -1   2  17      103.39       95.37     19.07 o 
   0   2  17      279.19      263.91     27.20 o 
   1   2  17        0.01        4.59     14.48 o 
   2   2  17       74.65       77.35     16.25 o 
   3   2  17       73.37       24.37     20.49 o 
   4   2  17      124.48       84.07     48.39 o 
 -10   3  17       20.72       53.68     36.38 o 
  -9   3  17       69.61       26.14     10.24 o 
  -8   3  17       26.41       24.72     10.24 o 
  -7   3  17        0.03       26.49     11.65 o 
  -6   3  17       88.47       81.24     11.30 o 
  -5   3  17        1.30       19.78     11.65 o 
  -4   3  17       37.71       54.04     12.71 o 
  -3   3  17      302.38      353.66     26.14 o 
  -2   3  17      103.54      144.47     25.79 o 
  -1   3  17       22.24        0.00     13.77 o 
   0   3  17      297.76      301.72     31.80 o 
   1   3  17       64.84       52.98     30.38 o 
   2   3  17        5.91       25.78     15.89 o 
   3   3  17       90.38       74.17     15.89 o 
  -9   4  17        1.23        0.00     21.90 o 
  -8   4  17        6.69       13.07     13.42 o 
  -7   4  17        1.31        0.00     14.83 o 
  -6   4  17        1.70        0.00     10.60 o 
  -5   4  17        6.46        0.35     13.07 o 
  -4   4  17       27.82       48.03     23.31 o 
  -3   4  17       44.45       33.91     14.83 o 
  -2   4  17        4.23        7.77     14.13 o 
  -1   4  17        0.03        0.00     16.60 o 
   0   4  17       74.43      105.26     17.66 o 
   1   4  17       83.03      137.04     31.44 o 
   2   4  17      110.42      120.80     20.84 o 
   3   4  17       29.66       21.54     27.20 o 
  -8   5  17        2.15       18.01     18.72 o 
  -7   5  17      233.57      225.03     22.61 o 
  -6   5  17       39.40       64.63     14.83 o 
  -5   5  17       96.93      151.53     33.20 o 
  -4   5  17       40.25       35.32     19.43 o 
  -3   5  17      105.88      124.69     21.19 o 
  -2   5  17       51.12       80.53     19.78 o 
  -1   5  17       13.33       11.65     18.37 o 
   0   5  17        5.69       23.31     11.30 o 
   1   5  17        2.81       18.37     26.13 o 
   2   5  17       60.96       33.55     22.96 o 
  -7   6  17        0.27        0.00   1141.11 o 
  -6   6  17        2.34       60.04     39.20 o 
  -5   6  17        0.83        3.88     20.13 o 
  -4   6  17        1.29        3.88     16.95 o 
  -3   6  17       15.32        0.35     11.65 o 
  -2   6  17        1.24        0.00     20.13 o 
  -1   6  17        2.52        0.00     27.19 o 
   0   6  17       48.85       49.45     29.32 o 
  -2   7  17       17.62      101.01    101.72 o 
  -8   0  18       29.78       18.01     11.30 o 
  -6   0  18       50.45       20.84     21.90 o 
  -4   0  18       29.08       24.72     17.66 o 
  -2   0  18      374.52      390.79     47.70 o 
   0   0  18       35.04       36.38     16.25 o 
   2   0  18      115.45      109.50     33.20 o 
  -9   1  18       74.55      117.97     19.43 o 
  -8   1  18      214.58      223.97     19.08 o 
  -7   1  18      140.57      150.12     18.72 o 
  -6   1  18      181.86      182.98     20.49 o 
  -5   1  18       54.08       45.92     14.13 o 
  -4   1  18      342.35      337.42     25.09 o 
  -3   1  18      197.76      200.30     19.08 o 
  -2   1  18      248.25      297.46     26.14 o 
  -1   1  18      293.01      302.43     23.67 o 
   0   1  18      302.27      315.15     30.74 o 
   1   1  18        2.07       11.30     15.54 o 
   2   1  18      161.73      157.19     22.61 o 
   3   1  18       71.52       88.30     18.72 o 
 -10   2  18        2.36        0.00    991.36 o 
  -9   2  18       13.35       37.79     20.13 o 
  -8   2  18      137.81      122.57     19.43 o 
  -7   2  18       37.68       36.73     13.07 o 
  -6   2  18       75.09       66.76     11.66 o 
  -5   2  18        2.74        4.94     12.36 o 
  -4   2  18        9.97       26.49     15.89 o 
  -3   2  18        9.04        0.00      9.54 o 
  -2   2  18       95.29       95.72     16.95 o 
  -1   2  18        0.16        4.24     12.71 o 
   0   2  18       19.61       12.71     10.60 o 
   1   2  18       93.82      108.44     18.72 o 
   2   2  18       63.49       65.34     18.37 o 
   3   2  18       63.53       75.94     26.14 o 
  -9   3  18      474.10      547.36     56.89 o 
  -8   3  18        2.85       40.97     12.36 o 
  -7   3  18      371.09      361.81     27.91 o 
  -6   3  18        1.05       15.19     10.24 o 
  -5   3  18      348.75      276.65     24.38 o 
  -4   3  18       47.91       73.82     15.89 o 
  -3   3  18      430.98      487.63     32.51 o 
  -2   3  18        7.82        9.54     12.71 o 
  -1   3  18      661.52      775.47     47.01 o 
   0   3  18        7.37       44.50     11.30 o 
   1   3  18       57.55       53.33     21.19 o 
   2   3  18        3.87       21.54     19.42 o 
   3   3  18       93.85       62.17     31.44 o 
  -8   4  18        1.43       27.90     20.48 o 
  -7   4  18       10.86        2.83     21.90 o 
  -6   4  18       19.21       18.37     11.66 o 
  -5   4  18       95.70       84.06     19.07 o 
  -4   4  18       42.31       44.50     19.43 o 
  -3   4  18        7.18       19.07     14.83 o 
  -2   4  18        9.51       36.02     16.60 o 
  -1   4  18       91.99      148.70     23.67 o 
   0   4  18       47.80       47.33     14.13 o 
   1   4  18      298.66      356.12    661.01 o 
   2   4  18       31.23       21.54     25.78 o 
  -5   5  18      184.55      167.44     31.09 o 
  -4   5  18      329.20      525.02     57.94 o 
  -3   5  18      121.59      151.89     27.90 o 
  -2   5  18       47.35       30.37     24.02 o 
  -1   5  18      150.78      227.13     45.92 o 
   0   5  18       47.05       62.16     34.61 o 
  -2   6  18      158.22      138.12    106.68 o 
  -7   0  19        5.11        7.06     23.31 o 
  -5   0  19       17.04       20.84     17.31 o 
  -3   0  19      124.06       81.24     20.84 o 
  -1   0  19        0.02        3.53     17.31 o 
   1   0  19        9.71        3.18     27.19 o 
  -8   1  19       75.11      109.49     19.43 o 
  -7   1  19      196.42      227.85     20.14 o 
  -6   1  19        2.51        8.48     10.24 o 
  -5   1  19        7.12        1.77     12.36 o 
  -4   1  19        0.24        3.88     13.42 o 
  -3   1  19       43.62       16.25      9.54 o 
  -2   1  19        9.26        8.83     12.71 o 
  -1   1  19       15.81       42.73     14.13 o 
   0   1  19       29.03       41.32     12.36 o 
   1   1  19      102.66       37.09     31.44 o 
   2   1  19       52.60       76.29     32.49 o 
  -8   2  19        8.53       20.48     11.65 o 
  -7   2  19        4.81       11.65     16.25 o 
  -6   2  19        3.54       16.25     10.24 o 
  -5   2  19       89.03       93.25     18.72 o 
  -4   2  19        2.96       25.08     14.13 o 
  -3   2  19      419.47      474.19     31.80 o 
  -2   2  19        0.21       43.44     13.07 o 
  -1   2  19        3.32        8.83     15.54 o 
   0   2  19      254.33      252.59     28.97 o 
   1   2  19        1.14       40.26    382.49 o 
  -8   3  19      113.51      150.12     26.49 o 
  -7   3  19       30.45       95.36     27.55 o 
  -6   3  19      113.57      175.20     22.25 o 
  -5   3  19        7.30       47.68     17.66 o 
  -4   3  19       16.63       20.48     18.37 o 
  -3   3  19       53.37       70.64     13.77 o 
  -2   3  19       29.32       85.12     19.43 o 
  -1   3  19       44.44       78.06     18.37 o 
   0   3  19       71.70       89.71     21.19 o 
  -7   4  19       12.90       18.01    368.01 o 
  -6   4  19        0.00        9.18    350.35 o 
  -4   4  19       54.99      217.22   1168.37 o 
  -3   4  19        0.00       68.16     90.77 o 
  -2   4  19       59.01      172.36     91.83 o 
  -1   4  19       47.58       57.92   2209.22 o 
  -2   5  19       47.31       88.65     98.89 o 
  -4   0  20      165.74      123.28     34.62 o 
  -2   0  20      155.21      163.55     36.03 o 
   0   0  20       50.20       26.84     32.85 o 
  -7   1  20       39.13       36.73   1159.52 o 
  -6   1  20        5.69       39.20     28.61 o 
  -5   1  20       29.89       71.70     39.56 o 
  -4   1  20      122.08       90.78     25.79 o 
  -3   1  20        8.72       37.44     14.13 o 
  -2   1  20       35.65       67.11     31.08 o 
  -1   1  20       45.68       46.62     30.37 o 
   0   1  20        5.13       12.01     27.90 o 
  -6   2  20        3.30        0.00     27.90 o 
  -4   2  20       87.59      131.75     58.63 o 
  -3   2  20      127.72       70.64     40.97 o 
  -2   2  20      288.91      233.17     78.78 o 
  -1   2  20       17.38        0.00   1279.22 o 
  -3   3  20       84.79      167.07    104.55 o 
  -2   3  20        0.39       89.00     96.42 o 
                                                 
